# Supplementary material for: Zinc Speciation in Fine and Coarse Fly Ash Particles Collected In-Flight at a Waste Incinerator
Source: ACS Environ Au. 2026 Jan 30;6(2):283–94. doi: 10.1021/acsenvironau.5c00222 (PMC13003353; doi:10.1021/acsenvironau.5c00222)
Supplement: Supplementary file 2 [file vg5c00222_si_002.xlsx]

## Sheet: Documentation
DATASET S1
Supplementary information for Evelina Gorjatsova et al., 'Zinc speciation in fine and coarse fly ash particles collected in-flight at a waste incinerator'
Sheet name	Description	Sample name and exaplanation
XAS data	Normalised XANES for ash samples, where e is energy (e) is in eV and xmu the normalised absorption spectra.	Coarse1	Coarse mode particles, sample 1
	The samples are listed to the right	Coarse2	Coarse mode particles, sample 2
		Coarse3	Coarse mode particles, sample 3
		Fine1	Fine mode particles, sample 1
		Fine2	Fine mode particles, sample 2
		Fine3	Fine mode particles, sample 3
		Fine4	Fine mode particles, sample 4
		Fine2 (1 year after collection, exposed to humidity)	Fine mode particles, sample 2 measured a year after sampling and after deliberate exposure to humidity
		ESPwinter	ESP ash collected during winter
		ESPsummer	ESP ash collected during summer
		Imp_0.15	Impactor samples of particles larger than 150 nm
		Imp_0.24	Impactor samples of particles larger than 240 nm
		Imp_0.39	Impactor samples of particles larger than 390 nm
		Imp_0.64	Impactor samples of particles larger than 640 nm
		Imp_4.2	Impactor samples of particles larger than 4200 nm
		Imp_7	Impactor samples of particles larger than 7000 nm
		Imp10.7	Impactor samples of particles larger than 10 700 nm
		BoAa1	Boiler ash deposits at position a, sample 1
		BoAa2	Boiler ash deposits at position a, sample 2
		BoAa3	Boiler ash deposits at position a, sample 3
		BoAa4 spot1	Boiler ash deposits at position a, sample 4, spot 1
		BoAa4 spot2	Boiler ash deposits at position a, sample 4, spot 2
		BoAa5	Boiler ash deposits at position a, sample 5
		BoAa6	Boiler ash deposits at position a, sample 6
		BoAb1	Boiler ash deposits at position b, sample 1
		BoAb2 spot1	Boiler ash deposits at position b, sample 2, spot 1
		BoAb2 spot2	Boiler ash deposits at position b, sample 2, spot 2
		BoAb3	Boiler ash deposits at position b, sample 3
Sheet name	Description	Sample name and exaplanation
XAS references	Normalised XANES for referencess, where e is energy (e) is in eV and xmu the normalised absorption spectra.	The references are named according to their chemical name in the sheet
		In the samples names "Zn_" represent Zn adsorbed to, and not incorporated into the structure.
Sheet name	Description	Sample name and exaplanation
XRD data	XRD data for ash samples where 2ϑ is is twice the Bragg angle	Coarse1	Coarse mode particles, sample 1
	The samples are listed to the right	Coarse2	Coarse mode particles, sample 2
		Fine1	Fine mode particles, sample 1	Coarse mode particles, sample 3
		Fine2	Fine mode particles, sample 2
		ESPwinter	ESP ash collected during winter
		ImpE_0.39	Impactor sample set E of the substrate with particles larger than 390 nm	Fine mode particles, sample 3
		ImpF_0.39	Impactor sample set F of the substrate with particles larger than 390 nm	Fine mode particles, sample 4
		ImpG_0.39	Impactor sample set G of the substrate with particles larger than 390 nm	Fine mode particles, sample 2 measured a year after sampling and after deliberate exposure to humidity
		ImpH_0.39	Impactor sample set H of the substrate with particles larger than 390 nm
		ImpD_4.2	Impactor sample set D of the substrate with particles larger than 4200 nm
		ImpE_10.7	Impactor sample set E of the substrate with particles larger than 10 700 nm
		ImpF_10.7	Impactor sample set F of the substrate with particles larger than 10 700 nm
		ImpG_10.7	Impactor sample set G of the substrate with particles larger than 10 700 nm
		ImpH_10.7	Impactor sample set H of the substrate with particles larger than 10 700 nm
		BoAa1	Boiler ash deposits at position a, sample 1
		BoAa2	Boiler ash deposits at position a, sample 2
		BoAb1	Boiler ash deposits at position b, sample 1

## Sheet: XAS data
Coarse1		Coarse2		Coarse3		Fine1 (2 weeks after collection)		Fine2 (6 months after collection)		Fine3 (6 months after collection)		Fine4 (1 year after collection)		Fine1(1 year after collection, exposed to humidity)		Fine2 (1 year after collection, exposed to humidity)		ESPwinter		ESPsummer		Imp_0.15		Imp_0.24		Imp_0.39		Imp_0.64		Imp_4.2		Imp_7		Imp10.7		BoAa1		BoAa2		BoAa3		BoAa4 spot1		BoAa4 spot2		BoAa5		BoAa6
e	xmu	e	xmu	e	xmu	e	xmu	e	xmu	e	xmu	e	xmu	e	xmu	e	xmu	e	xmu	e	xmu	e	xmu	e	xmu	e	xmu	e	xmu	e	xmu	e	xmu	e	xmu	e	xmu	e	xmu	e	xmu	e	xmu	e	xmu	e	xmu	e	xmu
9609.45	0.00438388	9510.8	0.0815456	9510.8	0.0959202	9565.34	0.00425155	9509.4	0.00823431	9509.4	0.00254359	9459.35	0.0017431	9459.35	0.00259411	9459.35	0.00585607	9565.32	0.0148538	9460.75	0.00109972	9609.75	0.00215837	9577.84	0.00132136	9609.75	0.0029116	9590.33	0.00854679	9602.84	0.00835924	9565.33	0.00153739	9609.65	0.00689661	9565.36	0.0253521	9565.36	0.0283485	9565.36	0.0178825	9565.34	0.0174332	9577.85	0.0167677	9577.84	0.01717	9565.35	0.0172787
9609.55	0.00190084	9511	0.0831552	9511	0.106145	9577.85	0.00206237	9509.6	0.00826017	9509.6	0.00083336	9459.55	0.00212824	9459.55	0.00304739	9459.55	0.00561578	9577.85	0.0107853	9460.95	0.00198333	9609.85	0.00143647	9590.34	-0.000903824	9609.85	0.00219625	9602.84	0.00453106	9609.15	0.00628201	9577.84	-0.00233383	9609.75	0.00796886	9577.84	0.0175238	9577.86	0.0193681	9577.84	0.00741875	9577.85	0.00951232	9590.35	0.00858405	9590.36	0.0114497	9577.83	0.0101573
9609.65	0.00200646	9511.2	0.0869607	9511.2	0.102301	9590.34	0.000417145	9509.8	0.00892623	9509.8	0.00131995	9459.75	0.00274067	9459.75	0.00343148	9459.75	0.00541538	9590.35	0.0069973	9461.15	0.000849909	9609.95	0.00159791	9602.86	-0.000827817	9609.95	0.00231958	9609.15	0.0026211	9609.25	0.00546426	9590.35	0.0125455	9609.85	0.0100881	9590.33	0.0113338	9590.34	0.0143583	9590.33	0.0100093	9590.34	0.00442461	9602.84	0.00369253	9602.86	0.0055509	9590.35	0.00535158
9609.75	0.00187474	9511.4	0.0860303	9511.4	0.105668	9602.83	0.00030397	9510	0.00864874	9510	0.00355838	9459.95	0.0030507	9459.95	0.000871405	9459.95	0.00493734	9602.84	0.00366806	9461.35	0.000317009	9610.05	0.00125544	9609.15	-0.00358252	9610.05	0.00276483	9609.25	0.00288597	9609.35	0.0044694	9602.86	0.0456662	9609.95	0.00587771	9602.85	0.00430163	9602.84	0.0042133	9602.84	0.00754552	9602.83	0.00230556	9609.15	-0.000544968	9609.15	0.000176365	9602.86	0.00204172
9609.85	0.00396883	9511.6	0.089187	9511.6	0.0991955	9609.15	-0.000136052	9510.2	0.00918937	9510.2	0.00378336	9460.15	0.00223876	9460.15	0.00287631	9460.15	0.00512364	9609.15	0.0021949	9461.55	-0.00169448	9610.15	0.00206387	9609.25	-0.00352576	9610.15	0.00228445	9609.35	0.00277147	9609.45	0.00556977	9609.15	0.0441157	9610.05	0.00885188	9609.15	0.000768833	9609.15	0.0142032	9609.15	0.00679754	9609.15	0.000826348	9609.25	0.00386778	9609.25	0.00587628	9609.15	0.00135617
9609.95	0.00373055	9511.8	0.0842284	9511.8	0.0964795	9609.25	-0.000359581	9510.4	0.0089587	9510.4	0.0034924	9460.35	0.00257974	9460.35	0.00300681	9460.35	0.00510843	9609.25	0.00218946	9461.75	-0.00171717	9610.25	0.00208866	9609.35	-0.00225428	9610.25	0.0018389	9609.45	0.00273459	9609.55	0.00384042	9609.25	0.0546863	9610.15	0.0104939	9609.25	-0.000492942	9609.25	0.00772756	9609.25	0.00633472	9609.25	0.00455426	9609.35	0.00397756	9609.35	0.00465524	9609.25	0.00115414
9610.05	0.00317195	9512	0.0910678	9512	0.0986859	9609.35	5.1445e-05	9510.6	0.00872512	9510.6	0.00248075	9460.55	0.0022474	9460.55	0.00232114	9460.55	0.00467401	9609.35	0.00202187	9461.95	-0.00225165	9610.35	0.00156986	9609.45	-0.00377177	9610.35	0.00260644	9609.55	0.00269335	9609.65	0.00218948	9609.35	0.0555171	9610.25	0.00922083	9609.35	0.00056953	9609.35	0.013974	9609.35	0.00441274	9609.35	-0.00294277	9609.45	-8.43389e-05	9609.45	0.00229388	9609.35	-0.000645647
9610.15	0.00390483	9512.2	0.0891867	9512.2	0.107772	9609.45	-0.000225778	9510.8	0.0081377	9510.8	0.00181609	9460.75	0.00209165	9460.75	0.00173751	9460.75	0.00471319	9609.45	0.00196757	9462.15	-0.0019385	9610.45	0.00172405	9609.55	-0.00314127	9610.45	0.00257731	9609.65	0.00275976	9609.75	0.000769856	9609.45	0.0479272	9610.35	0.00606414	9609.45	0.00141471	9609.45	0.00679552	9609.45	0.00433626	9609.45	-0.00181739	9609.55	0.000365588	9609.55	0.00235168	9609.45	0.000564787
9610.25	0.0039791	9512.4	0.0866128	9512.4	0.100716	9609.55	0.000126913	9511	0.00789197	9511	5.80718e-05	9460.95	0.00209049	9460.95	0.00182634	9460.95	0.00498731	9609.55	0.0018893	9462.35	-0.00156443	9610.55	0.00141142	9609.65	-0.00328009	9610.55	0.00219584	9609.75	0.0027073	9609.85	0.00435554	9609.55	0.0553944	9610.45	0.00707015	9609.55	0.00279618	9609.55	0.00277814	9609.55	0.00813786	9609.55	0.00125281	9609.65	0.00121424	9609.65	0.00548652	9609.55	0.00134792
9610.35	0.00328445	9512.6	0.0894386	9512.6	0.0891578	9609.65	-0.000203455	9511.2	0.00627539	9511.2	0.000312169	9461.15	0.00212414	9461.15	0.00219745	9461.15	0.00578015	9609.65	0.00187978	9462.55	-5.61007e-05	9610.65	0.00158564	9609.75	-0.00282298	9610.65	0.00205087	9609.85	0.00261097	9609.95	0.00367084	9609.65	0.057937	9610.55	0.00810255	9609.65	0.00140007	9609.65	0.000487755	9609.65	0.0069782	9609.65	0.00197403	9609.75	0.00296024	9609.75	0.00488073	9609.65	0.00131736
9610.45	0.00188579	9512.8	0.0896046	9512.8	0.101229	9609.75	4.06056e-05	9511.4	0.00505568	9511.4	0.00052713	9461.35	0.00235629	9461.35	0.00294402	9461.35	0.00453159	9609.75	0.0019191	9462.75	-0.000651606	9610.75	0.00146844	9609.85	-0.00389646	9610.75	0.0022711	9609.95	0.00255314	9610.05	0.00498406	9609.75	0.0696804	9610.65	0.00895583	9609.75	0.000778036	9609.75	-0.000836832	9609.75	0.0107518	9609.75	-0.00391393	9609.85	-0.000148752	9609.85	0.00639857	9609.75	0.00122591
9610.55	0.00203835	9513	0.0938011	9513	0.0979888	9609.85	-0.000475598	9511.6	0.00537317	9511.6	0.0020833	9461.55	0.00161186	9461.55	0.00283283	9461.55	0.00443008	9609.85	0.00159555	9462.95	0.00289862	9610.85	0.00181759	9609.95	-0.00315361	9610.85	0.00203816	9610.05	0.00276283	9610.15	0.00538137	9609.85	0.0522798	9610.75	0.00566992	9609.85	0.000611891	9609.85	0.0016201	9609.85	0.00800509	9609.85	-0.000471571	9609.95	0.00196063	9609.95	0.00473319	9609.85	0.000929481
9610.65	5.54867e-06	9513.2	0.0921705	9513.2	0.0991899	9609.95	-0.00056275	9511.8	0.00638859	9511.8	0.00122317	9461.75	0.00299417	9461.75	0.0020589	9461.75	0.00440179	9609.95	0.00169606	9463.15	0.00634404	9610.95	0.00184183	9610.05	-0.002763	9610.95	0.0016355	9610.15	0.00256452	9610.25	0.00408751	9609.95	0.0478217	9610.85	0.012354	9609.95	0.00270395	9609.95	0.00167945	9609.95	0.0103806	9609.95	0.00214259	9610.05	0.00262704	9610.05	0.00429209	9609.95	0.00113792
9610.75	0.00509322	9513.4	0.0998357	9513.4	0.093778	9610.05	-0.000455315	9512	0.00668257	9512	0.00131024	9461.95	0.00311362	9461.95	0.00346682	9461.95	0.00439992	9610.05	0.00193417	9463.35	0.00373179	9611.05	0.00123742	9610.15	-0.00322133	9611.05	0.0018466	9610.25	0.00253372	9610.35	0.00452267	9610.05	0.062467	9610.95	0.00805998	9610.05	0.00257142	9610.05	0.0022734	9610.05	0.00880763	9610.05	0.00231296	9610.15	0.00191481	9610.15	0.00562779	9610.05	0.000433629
9610.85	-0.00113668	9513.6	0.0945885	9513.6	0.0954617	9610.15	0.00049285	9512.2	0.00646275	9512.2	0.000719948	9462.15	0.00213955	9462.15	0.00218646	9462.15	0.00401239	9610.15	0.00180795	9463.55	0.00175387	9611.15	0.00134695	9610.25	-0.00402814	9611.15	0.0020203	9610.35	0.00274853	9610.45	0.00780718	9610.15	0.0615745	9611.05	0.0048535	9610.15	4.55643e-05	9610.15	0.0034516	9610.15	0.00735186	9610.15	0.00134563	9610.25	-0.000578173	9610.25	0.00306339	9610.15	-0.000838659
9610.95	0.00146911	9513.8	0.0865819	9513.8	0.101025	9610.25	-0.000768915	9512.4	0.00594391	9512.4	0.000557761	9462.35	0.00166951	9462.35	0.00168517	9462.35	0.00489381	9610.25	0.00180763	9463.75	0.00322362	9611.25	0.00131503	9610.35	-0.00325532	9611.25	0.00188607	9610.45	0.00253052	9610.55	0.00272854	9610.25	0.0619159	9611.15	0.00773519	9610.25	0.0026544	9610.25	0.000200035	9610.25	0.0108336	9610.25	0.00107743	9610.35	-0.000164515	9610.35	0.00267559	9610.25	0.00138541
9611.05	0.00416563	9514	0.0969227	9514	0.0939841	9610.35	0.000444792	9512.6	0.0058144	9512.6	0.000848317	9462.55	0.00188704	9462.55	0.00279153	9462.55	0.00479704	9610.35	0.00175045	9463.95	0.000787894	9611.35	0.00150157	9610.45	-0.00318729	9611.35	0.00170742	9610.55	0.00256934	9610.65	0.00778242	9610.35	0.0449465	9611.25	0.0100262	9610.35	0.0038915	9610.35	0.000207202	9610.35	0.00925506	9610.35	-0.000714849	9610.45	0.00121047	9610.45	0.00474951	9610.35	0.00188414
9611.15	0.000748814	9514.2	0.0972922	9514.2	0.0967337	9610.45	6.52571e-05	9512.8	0.00582529	9512.8	0.00133263	9462.75	0.00195951	9462.75	0.0022089	9462.75	0.00500662	9610.45	0.00167122	9464.15	0.000190692	9611.45	0.00145987	9610.55	-0.00300467	9611.45	0.00198902	9610.65	0.00252919	9610.75	0.00180575	9610.45	0.0480339	9611.35	0.00686296	9610.45	0.00104739	9610.45	0.00131453	9610.45	0.00959723	9610.45	-9.18384e-05	9610.55	0.00395842	9610.55	0.00542821	9610.45	0.000942622
9611.25	0.00412941	9514.4	0.0837118	9514.4	0.103927	9610.55	0.000704756	9513	0.00579865	9513	0.000794024	9462.95	0.00201898	9462.95	0.00281588	9462.95	0.00515516	9610.55	0.00161261	9464.35	0.00226734	9611.55	0.00177822	9610.65	-0.00334608	9611.55	0.0022218	9610.74	0.00233918	9610.85	0.00433788	9610.55	0.0383842	9611.45	0.00641531	9610.55	0.00223661	9610.55	0.00498914	9610.55	0.00572978	9610.55	-0.00339367	9610.65	0.00140809	9610.65	0.0035088	9610.55	0.000478244
9611.35	0.00609043	9514.6	0.0855826	9514.6	0.091425	9610.65	-0.000218959	9513.2	0.00664097	9513.2	0.00117652	9463.15	0.00203809	9463.15	0.00259495	9463.15	0.00561424	9610.65	0.00162117	9464.55	-0.00158268	9611.65	0.00135004	9610.75	-0.00294401	9611.65	0.0018701	9610.85	0.0023829	9610.95	-8.95582e-05	9610.65	0.0655855	9611.55	0.00539496	9610.65	0.0013622	9610.65	0.00630785	9610.65	0.0052276	9610.65	-0.00172608	9610.75	0.00116846	9610.75	0.00132466	9610.65	-0.000184442
9611.45	0.00394501	9514.8	0.0923867	9514.8	0.0962644	9610.75	0.000315173	9513.4	0.00663808	9513.4	0.00149227	9463.35	0.00252371	9463.35	0.00156625	9463.35	0.00460196	9610.75	0.00169087	9464.75	-0.0011255	9611.75	0.00111471	9610.85	-0.00279596	9611.75	0.00154395	9610.95	0.0023536	9611.05	0.00131908	9610.75	0.0640748	9611.65	0.00962143	9610.75	0.00343017	9610.75	0.00283127	9610.75	0.00242635	9610.75	-0.000948938	9610.85	0.000783763	9610.85	0.00319806	9610.75	0.000514207
9611.55	0.00190219	9515	0.0831753	9515	0.0841272	9610.85	0.000241586	9513.6	0.00666913	9513.6	0.0030115	9463.55	0.00207346	9463.55	0.00206719	9463.55	0.00518001	9610.85	0.00159317	9464.95	0.00192519	9611.85	0.00108244	9610.95	-0.00281831	9611.85	0.00192398	9611.05	0.00222447	9611.15	0.00152483	9610.85	0.0485643	9611.75	0.00571256	9610.85	-0.000510951	9610.85	-5.37998e-05	9610.85	0.00578467	9610.85	-0.00312957	9610.95	0.00289008	9610.95	0.00654199	9610.85	0.000217843
9611.65	0.00205195	9515.2	0.0785616	9515.2	0.0942572	9610.95	-0.000858568	9513.8	0.00728867	9513.8	0.00286924	9463.75	0.00230466	9463.75	0.00118327	9463.75	0.00542243	9610.95	0.00140642	9465.15	0.00377501	9611.95	0.000852877	9611.05	-0.00213108	9611.95	0.00175302	9611.15	0.00205212	9611.25	0.000210529	9610.95	0.0516728	9611.85	0.00376525	9610.95	0.00205957	9610.95	0.00052757	9610.95	0.00212421	9610.95	-0.00297544	9611.05	0.000367579	9611.05	0.00191523	9610.95	0.000389862
9611.75	0.00382996	9515.4	0.0852758	9515.4	0.0916959	9611.05	-0.000492297	9514	0.00758192	9514	0.00212925	9463.95	0.00197053	9463.95	0.00305664	9463.95	0.00484382	9611.05	0.0013003	9465.35	0.0025138	9612.05	0.00115116	9611.15	-0.00266993	9612.05	0.0014403	9611.25	0.00203572	9611.35	0.00384505	9611.05	0.0536645	9611.95	0.00819729	9611.05	0.00185926	9611.05	0.00235605	9611.05	0.00265391	9611.05	-0.00323224	9611.15	0.000753819	9611.15	0.00304458	9611.05	0.00151742
9611.85	0.00389604	9515.6	0.0783935	9515.6	0.0982669	9611.15	-0.000588579	9514.2	0.00712327	9514.2	0.00143419	9464.15	0.00244946	9464.15	0.00298339	9464.15	0.0042571	9611.15	0.00137699	9465.55	0.00397854	9612.15	0.00117372	9611.25	-0.0034191	9612.15	0.00162563	9611.35	0.00214387	9611.45	0.000792661	9611.15	0.0706626	9612.05	0.0087435	9611.15	-0.00261646	9611.15	0.0095774	9611.15	0.00630533	9611.15	-0.00114204	9611.25	0.00295897	9611.25	0.00315842	9611.15	0.00102748
9611.95	0.0027703	9515.8	0.0904513	9515.8	0.092238	9611.25	-0.00010336	9514.4	0.00736893	9514.4	0.00147778	9464.35	0.00162919	9464.35	0.00209466	9464.35	0.00409081	9611.25	0.00131784	9465.75	0.00491474	9612.25	0.00133899	9611.35	-0.00282952	9612.25	0.001633	9611.45	0.0019964	9611.55	0.00429188	9611.25	0.0605184	9612.15	0.00217495	9611.25	-0.0017945	9611.25	0.00661847	9611.25	0.00629403	9611.25	0.00351686	9611.35	0.00193601	9611.35	0.00447532	9611.25	0.000708968
9612.05	0.00207583	9516	0.0771164	9516	0.0919419	9611.35	-0.000572828	9514.6	0.00634897	9514.6	0.00186319	9464.55	0.00196099	9464.55	0.00263495	9464.55	0.0038265	9611.35	0.00122197	9465.95	0.00322394	9612.35	0.000986163	9611.45	-0.00274391	9612.35	0.00120661	9611.55	0.00183391	9611.65	-0.000105006	9611.35	0.0647334	9612.25	0.0024372	9611.35	0.000164954	9611.35	0.00277723	9611.35	0.00593722	9611.35	0.00398683	9611.45	0.00194018	9611.45	0.00373572	9611.35	0.00234083
9612.15	0.0062444	9516.2	0.0822719	9516.2	0.0931247	9611.45	-1.43788e-05	9514.8	0.00606289	9514.8	0.00145371	9464.75	0.00101252	9464.75	0.00247874	9464.75	0.00361079	9611.45	0.00102566	9466.15	0.00597207	9612.45	0.000760098	9611.55	-0.00331818	9612.45	0.00111903	9611.65	0.00168709	9611.74	-0.000150608	9611.45	0.0492629	9612.35	0.00628936	9611.45	0.00404684	9611.45	0.00130924	9611.45	0.000773304	9611.45	0.0027434	9611.55	0.000669731	9611.55	0.00310552	9611.45	0.00312887
9612.25	0.00150683	9516.4	0.0745603	9516.4	0.0900528	9611.55	5.10198e-05	9515	0.00718478	9515	0.00113047	9464.95	0.00199797	9464.95	0.00287394	9464.95	0.00313048	9611.55	0.00131507	9466.35	0.00513418	9612.55	0.000823417	9611.65	-0.0042564	9612.55	0.00170267	9611.75	0.00195618	9611.85	-0.00229463	9611.55	0.0624067	9612.45	0.00600873	9611.55	0.00156266	9611.55	0.00801656	9611.55	0.00373421	9611.55	0.00119775	9611.65	0.00241604	9611.65	0.00269195	9611.55	0.00224069
9612.35	0.00351477	9516.6	0.0839054	9516.6	0.0871718	9611.65	-0.00028957	9515.2	0.00581788	9515.2	0.00100256	9465.15	0.00211501	9465.15	0.0017847	9465.15	0.00385062	9611.65	0.00107463	9466.55	0.002723	9612.65	0.00134841	9611.75	-0.00244525	9612.65	0.0015893	9611.85	0.00182354	9611.95	0.00199592	9611.65	0.0600275	9612.55	0.00536865	9611.65	-0.00699378	9611.65	0.00490458	9611.65	0.00517676	9611.65	6.55353e-05	9611.75	0.00385028	9611.75	0.00358274	9611.65	0.00227701
9612.45	0.00415369	9516.8	0.0815983	9516.8	0.0910926	9611.75	-0.000929501	9515.4	0.00652854	9515.4	0.00218258	9465.35	0.00221718	9465.35	0.00193964	9465.35	0.00476696	9611.75	0.00104527	9466.75	0.00376565	9612.75	0.00121354	9611.85	-0.00337511	9612.75	0.00103231	9611.95	0.00162232	9612.05	-0.00274228	9611.75	0.0732293	9612.65	0.00508041	9611.75	-0.00855261	9611.75	0.00533054	9611.75	0.00467128	9611.75	0.000730835	9611.85	0.00114336	9611.85	0.00311417	9611.75	0.00162555
9612.55	4.58338e-05	9517	0.0708594	9517	0.0952904	9611.85	-0.000678454	9515.6	0.00518702	9515.6	0.000742634	9465.55	0.00188312	9465.55	0.00344958	9465.55	0.00436045	9611.85	0.00112758	9466.95	0.00311003	9612.85	0.000789521	9611.95	-0.00344264	9612.85	0.00134045	9612.05	0.00151452	9612.15	-0.0011214	9611.85	0.0391468	9612.75	0.00684873	9611.85	-0.00244668	9611.85	0.00137854	9611.85	0.00609291	9611.85	0.00284687	9611.95	0.00230689	9611.95	0.00195562	9611.85	0.000651954
9612.65	0.00459745	9517.2	0.0848046	9517.2	0.0869399	9611.95	-0.000365562	9515.8	0.00584971	9515.8	0.00029089	9465.75	0.00216958	9465.75	0.00209573	9465.75	0.00351102	9611.95	0.000923451	9467.15	0.00367934	9612.95	0.000686773	9612.05	-0.00186991	9612.95	0.00156915	9612.15	0.00154162	9612.25	-0.00088502	9611.95	0.0523822	9612.85	0.00596303	9611.95	-0.000479167	9611.95	0.00286258	9611.95	0.00675405	9611.95	0.00162498	9612.05	0.00331363	9612.05	0.00275161	9611.95	0.000173931
9612.75	0.00222753	9517.4	0.073994	9517.4	0.0945314	9612.05	-0.000291165	9516	0.00418147	9516	0.0013158	9465.95	0.00216214	9465.95	0.00187092	9465.95	0.00393421	9612.05	0.000958476	9467.35	0.00359006	9613.05	0.000249233	9612.15	-0.00273745	9613.05	0.00136035	9612.25	0.00153345	9612.35	-0.00120011	9612.05	0.055325	9612.95	0.00614182	9612.05	0.00209365	9612.05	0.000890381	9612.05	0.00735307	9612.05	0.000980251	9612.15	0.000393505	9612.15	0.00555495	9612.05	0.00104491
9612.85	0.000236821	9517.6	0.0752627	9517.6	0.0889055	9612.15	-0.000850593	9516.2	0.00291645	9516.2	0.00296927	9466.15	0.00216356	9466.15	0.00286021	9466.15	0.00474278	9612.15	0.00104348	9467.55	0.00228774	9613.15	0.000841859	9612.25	-0.00356386	9613.15	0.00107948	9612.35	0.00143769	9612.45	0.00121344	9612.15	0.0506168	9613.05	0.00722193	9612.15	0.0053718	9612.15	0.00242461	9612.15	0.00445318	9612.15	0.000858757	9612.25	-6.28777e-05	9612.25	0.00335797	9612.15	0.00223378
9612.95	0.00731701	9517.8	0.0731316	9517.8	0.0912509	9612.25	8.15173e-05	9516.4	0.00312189	9516.4	0.00365076	9466.35	0.00204239	9466.35	0.00215511	9466.35	0.00375952	9612.25	0.00100765	9467.75	0.00406952	9613.25	0.000301539	9612.35	-0.00391751	9613.25	0.00116475	9612.45	0.00135951	9612.55	-0.000376439	9612.25	0.0365526	9613.15	0.00766365	9612.25	0.00249282	9612.25	0.00335392	9612.25	0.00459297	9612.25	0.0036964	9612.35	0.00335015	9612.35	0.00191792	9612.25	0.00185948
9613.05	0.00489953	9518	0.0750288	9518	0.0839989	9612.35	-0.000276981	9516.6	0.00219485	9516.6	0.00259403	9466.55	0.00169124	9466.55	0.0016456	9466.55	0.00489106	9612.35	0.00101148	9467.95	0.00209162	9613.35	0.00133528	9612.45	-0.00318483	9613.35	0.00122192	9612.55	0.00129274	9612.65	-0.00191548	9612.35	0.0183554	9613.25	0.00519782	9612.35	0.00172587	9612.35	-0.000800991	9612.35	0.00500687	9612.35	0.00207642	9612.45	0.00114505	9612.45	0.00255221	9612.35	-0.000821906
9613.15	-0.00105528	9518.2	0.0750577	9518.2	0.0857013	9612.45	-0.000129863	9516.8	0.00363105	9516.8	0.00210454	9466.75	0.00254129	9466.75	0.00122746	9466.75	0.00479884	9612.45	0.00105853	9468.15	0.00447516	9613.45	0.00101194	9612.55	-0.00216854	9613.45	0.000733002	9612.65	0.00134523	9612.75	-0.00429801	9612.45	0.00941833	9613.35	0.00659468	9612.45	0.00518643	9612.45	0.00313503	9612.45	0.00416094	9612.45	-0.00154791	9612.55	0.0021984	9612.55	0.00496769	9612.45	0.00279484
9613.25	0.00169124	9518.4	0.0696042	9518.4	0.084977	9612.55	-0.0010354	9517	0.00197563	9517	0.00112598	9466.95	0.00246352	9466.95	0.00256201	9466.95	0.00436839	9612.55	0.00111074	9468.35	0.0042827	9613.55	0.000789499	9612.65	-0.00200335	9613.55	0.00105805	9612.75	0.00134607	9612.85	-0.00162165	9612.55	0.0164276	9613.45	0.00668536	9612.55	0.00197838	9612.55	0.00654803	9612.55	0.00374388	9612.55	-0.00165699	9612.65	0.00396448	9612.65	0.00215253	9612.55	0.00339263
9613.35	0.00250927	9518.6	0.0811697	9518.6	0.0795877	9612.65	-0.00105348	9517.2	0.00241359	9517.2	0.00205617	9467.15	0.00131541	9467.15	0.00194313	9467.15	0.00412279	9612.65	0.000944352	9468.55	0.00456596	9613.65	0.000624043	9612.75	-0.00295377	9613.65	0.00148856	9612.85	0.00123935	9612.95	-0.00429024	9612.65	0.0237592	9613.55	0.00561749	9612.65	0.00106558	9612.65	0.00231391	9612.65	0.00223156	9612.65	0.00160208	9612.75	0.00177381	9612.75	0.000633157	9612.65	0.00377361
9613.45	0.00169925	9518.8	0.0735067	9518.8	0.0826292	9612.75	-0.000223093	9517.4	0.00341508	9517.4	0.00312436	9467.35	0.00139952	9467.35	0.00148549	9467.35	0.00393414	9612.75	0.0010071	9468.75	0.00185346	9613.75	0.000986938	9612.85	-0.003083	9613.75	0.00100717	9612.95	0.00133959	9613.05	-0.00327462	9612.75	0.00228866	9613.65	0.0098747	9612.75	0.001782	9612.75	0.00772386	9612.75	0.00768481	9612.75	0.00477052	9612.85	0.000351167	9612.85	0.00292454	9612.75	0.00312298
9613.55	0.00180983	9519	0.071713	9519	0.0875176	9612.85	-0.0006326	9517.6	0.00304116	9517.6	0.00386306	9467.55	0.00197322	9467.55	0.00314389	9467.55	0.0043342	9612.85	0.00088766	9468.95	0.00502235	9613.85	0.000556837	9612.95	-0.00110095	9613.85	0.000631171	9613.05	0.00141374	9613.15	-0.00439654	9612.85	-0.000809833	9613.75	0.00816371	9612.85	0.00435809	9612.85	0.00192321	9612.85	0.00574831	9612.85	0.00283546	9612.95	0.00149817	9612.95	0.00471255	9612.85	0.00368334
9613.65	0.00466233	9519.2	0.0726389	9519.2	0.075126	9612.95	-0.00063763	9517.8	0.00361921	9517.8	0.00342013	9467.75	0.00173178	9467.75	0.00181498	9467.75	0.00418141	9612.95	0.000808301	9469.15	0.00276675	9613.95	0.00118055	9613.05	-0.00239983	9613.95	0.00137351	9613.15	0.00134472	9613.25	-0.00306438	9612.95	0.0169435	9613.85	0.00680768	9612.95	0.00212711	9612.95	0.00171755	9612.95	0.00497708	9612.95	-0.000235622	9613.05	0.000497077	9613.05	0.00161274	9612.95	0.00422681
9613.75	0.00197716	9519.4	0.0707844	9519.4	0.090114	9613.05	-0.000268831	9518	0.00480097	9518	0.00317684	9467.95	0.00236561	9467.95	0.00216653	9467.95	0.00402773	9613.05	0.000760347	9469.35	0.00298264	9614.04	0.00107527	9613.15	-0.000805509	9614.05	0.00155809	9613.25	0.00145855	9613.35	-0.00567439	9613.05	0.0134627	9613.95	0.00477629	9613.05	0.00312779	9613.05	0.00489971	9613.05	0.00168244	9613.05	0.000636544	9613.15	0.00138337	9613.15	0.0020705	9613.05	0.00195233
9613.85	0.00403328	9519.6	0.0785666	9519.6	0.0896587	9613.15	0.000244327	9518.2	0.00489839	9518.2	0.00334976	9468.15	0.00264572	9468.15	0.00155211	9468.15	0.00427567	9613.15	0.000851018	9469.55	0.00293979	9614.15	0.000607099	9613.25	-0.00106654	9614.15	0.00111864	9613.35	0.00111151	9613.45	-0.00378908	9613.15	0.0217894	9614.05	0.00793378	9613.15	0.0034504	9613.15	0.00201476	9613.15	0.00474861	9613.15	0.000388334	9613.25	0.00456445	9613.25	0.00289767	9613.15	0.00335472
9613.95	0.00245492	9519.8	0.067846	9519.8	0.0785859	9613.25	-0.000123894	9518.4	0.00558186	9518.4	0.0030289	9468.35	0.00186048	9468.35	0.0016445	9468.35	0.0044358	9613.25	0.000606653	9469.75	0.00289958	9614.25	0.000708806	9613.35	-0.00166642	9614.25	0.000884653	9613.45	0.00135125	9613.55	-0.00449446	9613.25	0.0248905	9614.15	0.00778467	9613.25	0.00372885	9613.25	0.00156563	9613.25	0.00737741	9613.25	0.00206564	9613.35	0.000773808	9613.35	0.00343071	9613.25	0.00492801
9614.05	0.000846137	9520	0.0668073	9520	0.0896173	9613.35	-0.00025052	9518.6	0.00633712	9518.6	0.0020189	9468.55	0.002001	9468.55	0.00167716	9468.55	0.00367671	9613.35	0.00100932	9469.95	0.00194572	9614.35	0.000329872	9613.45	-0.000610498	9614.35	0.00105282	9613.55	0.00125344	9613.65	-0.00714291	9613.35	0.0341799	9614.25	0.00678405	9613.35	0.00357736	9613.35	0.00859147	9613.35	0.00127449	9613.35	-0.000659046	9613.45	0.00213246	9613.45	0.00408594	9613.35	0.00339709
9614.15	0.00383245	9520.2	0.0735011	9520.2	0.0804291	9613.45	-0.00042344	9518.8	0.00542164	9518.8	0.00215274	9468.75	0.00252685	9468.75	0.00232939	9468.75	0.00399299	9613.45	0.000806573	9470.15	0.00330002	9614.45	0.000809585	9613.55	-0.000491102	9614.45	0.00155096	9613.65	0.00119156	9613.75	-0.00388619	9613.45	0.0466677	9614.35	0.00719363	9613.45	0.00315521	9613.45	0.00496162	9613.45	0.00458555	9613.45	-8.59602e-05	9613.55	0.00133659	9613.55	0.000732127	9613.45	0.00201702
9614.25	0.00101093	9520.4	0.0763195	9520.4	0.0855515	9613.55	-0.000698715	9519	0.00647505	9519	0.00230114	9468.95	0.00128218	9468.95	0.00159098	9468.95	0.00365817	9613.55	0.000797906	9470.35	0.00382879	9614.55	0.00104747	9613.65	-0.00142477	9614.55	0.000651344	9613.75	0.00135005	9613.85	-0.00393872	9613.55	0.0430321	9614.45	0.00732345	9613.55	0.00306225	9613.55	0.00410944	9613.55	0.00375875	9613.55	0.00148283	9613.65	0.00327974	9613.65	0.00449513	9613.55	0.00178689
9614.35	0.00151954	9520.6	0.0691372	9520.6	0.0870518	9613.65	-0.00078572	9519.2	0.00677342	9519.2	0.00315493	9469.15	0.00140797	9469.15	0.00323879	9469.15	0.00405666	9613.65	0.000697691	9470.55	0.00205613	9614.65	0.00144295	9613.75	-0.00130132	9614.65	0.00101131	9613.85	0.00126266	9613.95	-0.00497296	9613.65	0.0233976	9614.55	0.00853678	9613.65	0.00310309	9613.65	0.00998842	9613.65	0.00507613	9613.65	0.0014932	9613.75	0.000910532	9613.75	0.00408807	9613.65	0.00175705
9614.45	0.000680517	9520.8	0.0746099	9520.8	0.089286	9613.75	-0.000244155	9519.4	0.00673628	9519.4	0.00266214	9469.35	0.00226525	9469.35	0.00384352	9469.35	0.0043292	9613.75	0.000573919	9470.75	0.00344625	9614.75	0.00089735	9613.85	-0.000715804	9614.75	0.0013813	9613.95	0.0012156	9614.05	-0.00378312	9613.75	0.03537	9614.65	0.00680273	9613.75	0.00306865	9613.75	0.0101141	9613.75	0.00659342	9613.75	0.00375729	9613.85	0.00277078	9613.85	0.00312413	9613.75	0.00139038
9614.55	0.00400107	9521	0.0660646	9521	0.0802588	9613.85	-0.000412542	9519.6	0.00657061	9519.6	0.00198181	9469.55	0.00135006	9469.55	0.00199944	9469.55	0.00363645	9613.85	0.000528953	9470.95	0.00192399	9614.85	0.000429554	9613.95	-0.000572946	9614.85	0.000681213	9614.05	0.00102715	9614.15	0.00189338	9613.85	0.0224889	9614.75	0.00921619	9613.85	0.00312902	9613.85	0.00320012	9613.85	0.00523338	9613.85	0.00460621	9613.95	-0.000700753	9613.95	0.00134648	9613.85	0.00358625
9614.65	0.000379595	9521.2	0.0682681	9521.2	0.0861201	9613.95	0.000206042	9519.8	0.00687386	9519.8	0.00134428	9469.75	0.0021863	9469.75	0.00138424	9469.75	0.00342426	9613.95	0.000557826	9471.15	0.000983793	9614.95	0.000270437	9614.05	-0.000460563	9614.95	0.000881422	9614.15	0.00121052	9614.25	-0.00284204	9613.95	0.0278042	9614.85	0.00655194	9613.95	0.00312659	9613.95	0.00751315	9613.95	-4.85686e-05	9613.95	0.00364123	9614.05	-0.000196821	9614.05	0.00383964	9613.95	0.00417441
9614.75	0.0043702	9521.4	0.0703052	9521.4	0.0873865	9614.05	-0.000281663	9520	0.00696415	9520	0.00166655	9469.95	0.0022773	9469.95	0.00229942	9469.95	0.00372665	9614.05	0.000701292	9471.35	0.00136696	9615.05	0.000431046	9614.15	-0.00114585	9615.05	0.00122507	9614.25	0.00109369	9614.35	-0.00072427	9614.05	0.0252516	9614.95	0.00557348	9614.05	0.000972899	9614.05	0.00681272	9614.05	0.00333764	9614.05	0.00136208	9614.15	0.00294462	9614.15	0.00229072	9614.05	0.00391766
9614.85	0.00202418	9521.6	0.0677826	9521.6	0.0834009	9614.15	-0.00068732	9520.2	0.00738857	9520.2	0.00218947	9470.15	0.000913734	9470.15	0.00263995	9470.15	0.00389333	9614.15	0.000533563	9471.55	0.00196017	9615.15	0.000942902	9614.25	-0.000174538	9615.15	0.0011139	9614.35	0.000926466	9614.45	-0.00350704	9614.15	0.0515051	9615.05	0.00703829	9614.15	0.00141713	9614.15	0.00212102	9614.15	0.00174345	9614.15	0.00236439	9614.25	0.000666353	9614.25	0.000682304	9614.15	0.00228681
9614.95	-0.000706127	9521.8	0.0697717	9521.8	0.0840939	9614.25	-0.00034301	9520.4	0.00794061	9520.4	0.00365234	9470.35	0.0017675	9470.35	0.00339323	9470.35	0.00439913	9614.25	0.000744425	9471.75	0.00192357	9615.25	0.000897015	9614.35	0.00105585	9615.25	0.000665856	9614.45	0.00105784	9614.56	-0.000867456	9614.25	0.0305807	9615.15	0.00627725	9614.25	0.00357815	9614.25	0.00513918	9614.25	0.00231629	9614.25	0.00277007	9614.35	0.00179227	9614.35	0.000542995	9614.25	0.00252074
9615.05	0.00515726	9522	0.0657524	9522	0.0807541	9614.35	-0.000435659	9520.6	0.0074997	9520.6	0.00329899	9470.55	0.00203337	9470.55	0.00164105	9470.55	0.00457929	9614.35	0.000329461	9471.95	0.00410053	9615.35	0.000709349	9614.45	0.000396012	9615.35	0.000652839	9614.55	0.00105281	9614.65	-0.00210251	9614.35	0.0366548	9615.25	0.00314405	9614.35	0.00107466	9614.35	0.00561678	9614.35	0.00150705	9614.35	0.00245003	9614.45	-0.00154802	9614.45	0.00206486	9614.35	0.00259941
9615.15	-0.00246699	9522.2	0.0727602	9522.2	0.0803464	9614.45	-0.000842238	9520.8	0.00686857	9520.8	0.0014967	9470.75	0.00155863	9470.75	0.00148289	9470.75	0.00389545	9614.45	0.000501669	9472.15	0.00353915	9615.45	0.000535343	9614.55	0.000613021	9615.45	0.00104262	9614.65	0.00107533	9614.75	-0.00437596	9614.45	0.0402178	9615.35	0.0033876	9614.45	0.00294592	9614.45	-0.000679614	9614.45	0.00411483	9614.45	0.00174845	9614.55	0.00290606	9614.55	0.00370587	9614.45	0.00273218
9615.25	0.0027024	9522.4	0.0647512	9522.4	0.0799448	9614.55	-0.000260067	9521	0.00573254	9521	-0.000300603	9470.95	0.00193165	9470.95	0.00179697	9470.95	0.00364643	9614.55	0.000296588	9472.35	0.00349799	9615.55	0.000277606	9614.65	-6.3644e-05	9615.55	0.000812565	9614.75	0.000929152	9614.85	-0.00445161	9614.55	0.0356592	9615.45	0.00657783	9614.55	0.00243386	9614.55	0.000636502	9614.55	0.00342852	9614.55	0.000921059	9614.65	-0.00177138	9614.65	0.0026587	9614.55	0.00102319
9615.35	0.00253461	9522.6	0.0668237	9522.6	0.079865	9614.65	-0.00119795	9521.2	0.00643946	9521.2	0.000550711	9471.15	0.00217344	9471.15	0.00225283	9471.15	0.00375377	9614.65	0.000302792	9472.55	0.00376188	9615.65	0.000624785	9614.75	0.000744186	9615.65	0.000611887	9614.85	0.000826622	9614.95	-0.00676438	9614.65	0.0153696	9615.55	0.0043699	9614.65	0.00191196	9614.65	-0.000703538	9614.65	0.00315535	9614.65	-0.00115951	9614.75	0.00395518	9614.75	0.000915764	9614.65	0.00163846
9615.45	0.0013976	9522.8	0.0688393	9522.8	0.0806208	9614.75	-0.000171036	9521.4	0.00690801	9521.4	0.00134435	9471.35	0.000951233	9471.35	0.0009605	9471.35	0.00387762	9614.75	0.000301567	9472.75	0.0013161	9615.75	0.000302212	9614.85	-0.00014317	9615.75	0.000707953	9614.95	0.000814959	9615.05	-0.00435824	9614.75	0.0614517	9615.65	0.00245334	9614.75	0.00212472	9614.75	-0.00219613	9614.75	0.0030575	9614.75	0.0013813	9614.85	-0.000419013	9614.85	0.0031261	9614.75	0.00179082
9615.55	-0.000550121	9523	0.0615623	9523	0.0786766	9614.85	3.71943e-06	9521.6	0.0067613	9521.6	0.00158349	9471.55	0.0026001	9471.55	0.00246789	9471.55	0.00354934	9614.85	0.000341556	9472.95	0.00236187	9615.85	0.00104723	9614.95	-0.000747105	9615.85	0.000686721	9615.05	0.000683497	9615.15	0.002527	9614.85	0.0410338	9615.75	0.0051374	9614.85	0.00242252	9614.85	-0.00310198	9614.85	-0.00083007	9614.85	-0.000800015	9614.95	0.00102216	9614.95	0.00184667	9614.85	0.000260272
9615.65	0.00192602	9523.2	0.0644293	9523.2	0.0850296	9614.95	-0.00107705	9521.8	0.00627529	9521.8	0.00142553	9471.75	0.00148581	9471.75	0.00238399	9471.75	0.00358526	9614.95	0.000559646	9473.15	0.00210859	9615.95	0.000700927	9615.05	0.000457836	9615.95	0.000435158	9615.15	0.000770648	9615.25	0.000855991	9614.95	0.0230444	9615.85	0.00519064	9614.95	0.00157066	9614.95	-0.00278578	9614.95	0.00369415	9614.95	0.00142681	9615.05	0.000450098	9615.05	0.00137028	9614.95	0.00166612
9615.75	0.00171874	9523.4	0.0661695	9523.4	0.0774434	9615.05	-0.000482753	9522	0.00681838	9522	0.00180667	9471.95	0.00114921	9471.95	0.00179033	9471.95	0.00255209	9615.05	0.00019879	9473.35	0.00411146	9616.05	0.000314535	9615.15	0.000769691	9616.05	0.000562905	9615.25	0.000663562	9615.35	-0.000648867	9615.05	0.0440951	9615.95	0.0010025	9615.05	0.00206672	9615.05	-0.00374451	9615.05	0.00155386	9615.06	0.00154154	9615.15	0.000744757	9615.15	0.000555647	9615.05	0.00209177
9615.85	0.000825718	9523.6	0.0636435	9523.6	0.0844526	9615.15	8.04038e-05	9522.2	0.0060376	9522.2	0.00293803	9472.15	0.00260976	9472.15	0.00257253	9472.15	0.00361673	9615.15	0.000168184	9473.55	0.00225295	9616.15	-0.000366916	9615.25	0.00166295	9616.15	0.000556836	9615.35	0.000673178	9615.45	-0.00107144	9615.15	0.0290713	9616.05	-0.000328957	9615.15	-0.000298534	9615.15	-0.00144186	9615.15	0.00132126	9615.15	0.00216515	9615.26	0.0012227	9615.25	0.000513305	9615.15	0.00101163
9615.95	-0.000144063	9523.8	0.0662793	9523.8	0.0770977	9615.25	-0.000346572	9522.4	0.00652228	9522.4	0.00182952	9472.35	0.00240107	9472.35	0.00114517	9472.35	0.00326027	9615.25	0.000329777	9473.75	0.00421823	9616.25	0.000316287	9615.35	-0.000555916	9616.25	0.000461781	9615.45	0.000757141	9615.55	-0.000457162	9615.25	0.043098	9616.15	0.00181483	9615.25	0.00256551	9615.25	0.00629277	9615.25	0.00298542	9615.25	0.00221891	9615.34	0.00138137	9615.35	0.0016011	9615.25	-0.000545748
9616.05	-0.000290345	9524	0.0659715	9524	0.0815888	9615.35	-0.00043227	9522.6	0.0063381	9522.6	-9.74928e-05	9472.55	0.00162973	9472.55	0.00197416	9472.55	0.00199591	9615.35	8.68066e-05	9473.95	0.00299009	9616.35	-0.000118811	9615.45	0.000994829	9616.35	0.000578429	9615.55	0.000675497	9615.65	0.0027581	9615.35	0.0185575	9616.25	0.00366246	9615.35	0.00245332	9615.35	0.00932253	9615.35	0.000208081	9615.35	0.000448	9615.45	-0.000432172	9615.45	0.000716953	9615.35	0.000940015
9616.15	0.000994834	9524.2	0.0593909	9524.2	0.0805873	9615.45	-0.000676879	9522.8	0.00601744	9522.8	-0.000634669	9472.75	0.00146581	9472.75	0.00295442	9472.75	0.00389473	9615.45	0.00017089	9474.15	6.07231e-05	9616.45	0.000464315	9615.55	0.00213098	9616.45	0.00088133	9615.65	0.000747754	9615.75	0.00187956	9615.45	0.0212716	9616.35	0.000994173	9615.45	0.000262686	9615.45	0.00430945	9615.45	0.00204474	9615.45	0.00236746	9615.55	0.00203324	9615.55	0.00154671	9615.45	0.000641427
9616.25	0.00073447	9524.4	0.0735602	9524.4	0.0823199	9615.55	-6.67844e-05	9523	0.00524572	9523	0.000779493	9472.95	0.00138491	9472.95	0.00304878	9472.95	0.00438395	9615.55	0.000116877	9474.35	0.00178159	9616.55	0.000105217	9615.65	0.00121705	9616.55	0.000665833	9615.75	0.000735519	9615.85	0.00245892	9615.55	0.0180309	9616.45	-0.000571227	9615.55	0.00274233	9615.55	-0.00136474	9615.55	-0.0028008	9615.55	0.00263763	9615.65	0.000970848	9615.65	0.00029833	9615.55	0.00229376
9616.35	-0.00226189	9524.6	0.0619177	9524.6	0.0748358	9615.65	-0.000303394	9523.2	0.00563291	9523.2	0.0036821	9473.15	0.00124807	9473.15	0.000896937	9473.15	0.00349052	9615.65	0.00020651	9474.55	0.00236418	9616.65	0.000603649	9615.75	0.00182823	9616.65	0.000511332	9615.85	0.0005297	9615.95	0.00219701	9615.65	0.0224838	9616.55	0.00517499	9615.65	0.00116742	9615.65	-0.00233705	9615.65	-0.000771423	9615.65	0.000719306	9615.75	0.00113133	9615.75	-0.000565351	9615.65	0.00120585
9616.45	0.000216259	9524.8	0.062857	9524.8	0.0722413	9615.75	-0.000649735	9523.4	0.00451966	9523.4	0.00289688	9473.35	0.00154362	9473.35	0.000948491	9473.35	0.00387226	9615.75	0.00038639	9474.75	0.00214957	9616.75	0.00018084	9615.85	0.00188462	9616.75	0.000441746	9615.95	0.000657256	9616.05	0.00251909	9615.75	0.0252631	9616.65	0.00195701	9615.75	-0.00199232	9615.75	0.000446539	9615.75	-0.00271752	9615.75	-0.000112881	9615.85	0.00019456	9615.85	-0.000272098	9615.75	0.00129653
9616.55	0.00249444	9525	0.0741931	9525	0.0733965	9615.85	-0.000978935	9523.6	0.00542338	9523.6	0.00238363	9473.55	0.0013594	9473.55	0.00177977	9473.55	0.00403213	9615.85	1.18069e-05	9474.95	0.00171772	9616.85	0.000174622	9615.95	0.00260835	9616.85	0.000705703	9616.05	0.000547256	9616.15	0.00403021	9615.85	0.021987	9616.75	0.000701908	9615.85	-0.000209198	9615.85	0.000287449	9615.85	-0.00222786	9615.85	-4.55554e-05	9615.95	0.00093644	9615.95	0.000279894	9615.85	0.000901224
9616.65	0.00190751	9525.2	0.0705486	9525.2	0.0744201	9615.95	0.000430376	9523.8	0.00421397	9523.8	0.00100728	9473.75	0.00278738	9473.75	0.00218	9473.75	0.00218562	9615.95	8.21896e-05	9475.15	0.00193942	9616.95	0.000859274	9616.05	0.0017973	9616.95	0.000655648	9616.16	0.000588249	9616.25	0.00150417	9615.95	0.0296593	9616.85	-3.298e-05	9615.95	-6.75789e-05	9615.95	-0.00296669	9615.95	-0.00196143	9615.95	0.00200189	9616.05	0.0019939	9616.05	2.82095e-05	9615.95	-0.000578233
9616.75	0.000285232	9525.4	0.0737806	9525.4	0.0819371	9616.05	6.58629e-05	9524	0.0038831	9524	0.00248107	9473.95	0.00184735	9473.95	0.00177025	9473.95	0.00354293	9616.05	0.000323566	9475.35	-0.00116471	9617.05	0.000462888	9616.15	0.00139579	9617.05	0.000462754	9616.25	0.000678028	9616.35	0.00442844	9616.05	0.0275919	9616.95	0.00335745	9616.05	0.000294655	9616.05	0.00118422	9616.05	-0.0025292	9616.05	0.000741674	9616.15	0.0015325	9616.15	-6.07576e-05	9616.05	-0.00163006
9616.85	-0.00039332	9525.6	0.0742519	9525.6	0.0881288	9616.15	-0.000806328	9524.2	0.00322953	9524.2	0.00156318	9474.15	0.00119483	9474.15	0.0032807	9474.15	0.00280195	9616.15	0.000259596	9475.55	0.00365516	9617.15	0.00101115	9616.25	0.00179822	9617.15	0.000570821	9616.35	0.000640148	9616.45	0.00207556	9616.15	0.0161248	9617.05	0.00241796	9616.15	4.07269e-05	9616.15	0.00474095	9616.15	0.00101418	9616.15	0.00317586	9616.25	-0.000613563	9616.25	0.00380456	9616.15	0.000461917
9616.95	-8.02179e-05	9525.8	0.078291	9525.8	0.0887221	9616.25	-0.000172968	9524.4	0.00204191	9524.4	0.00100234	9474.35	0.00157888	9474.35	0.00190705	9474.35	0.00157047	9616.25	0.000143098	9475.75	0.00277807	9617.25	0.000174122	9616.35	0.000746341	9617.25	0.000765006	9616.45	0.000757044	9616.55	0.00340207	9616.25	0.0259683	9617.15	-0.000572002	9616.25	0.00231442	9616.25	0.00297069	9616.25	-0.000442077	9616.25	-4.74503e-06	9616.35	-0.000680827	9616.35	-0.00124966	9616.25	-0.000361119
9617.05	-0.00217269	9526	0.0852051	9526	0.0943751	9616.35	-0.00037891	9524.6	0.0028688	9524.6	9.87549e-05	9474.55	0.00175878	9474.55	0.00181353	9474.55	0.00215126	9616.35	0.000133274	9475.95	0.0019098	9617.35	0.000572434	9616.45	0.00184244	9617.35	0.000390662	9616.55	0.000538491	9616.65	0.00102865	9616.35	0.0255825	9617.25	0.00295335	9616.35	0.00125936	9616.35	-0.00340626	9616.35	0.000790771	9616.35	0.001425	9616.45	0.00068157	9616.45	-0.000811972	9616.35	-0.000425289
9617.15	-0.00238143	9526.2	0.0832915	9526.2	0.0948748	9616.45	4.26113e-05	9524.8	0.00226193	9524.8	-2.03318e-05	9474.75	0.0018627	9474.75	0.00158947	9474.75	0.00319046	9616.45	0.0002102	9476.15	0.000690533	9617.45	8.977e-05	9616.55	0.00226379	9617.45	0.000224395	9616.65	0.000663253	9616.75	0.00208327	9616.45	0.016609	9617.35	0.00324999	9616.45	0.00177687	9616.45	0.000720504	9616.45	-0.00118551	9616.45	0.00107203	9616.55	0.000952188	9616.55	-0.000283638	9616.45	0.000831545
9617.25	0.0017493	9526.4	0.0783887	9526.4	0.075818	9616.55	-0.000256201	9525	0.00325383	9525	0.00169541	9474.95	0.00130818	9474.95	0.00125585	9474.95	0.00232919	9616.55	0.000106486	9476.35	0.00175226	9617.55	0.000990142	9616.65	0.00193152	9617.55	0.000297024	9616.75	0.000175935	9616.85	0.00100716	9616.55	0.0277565	9617.45	0.00170332	9616.55	-0.00249291	9616.55	-0.000862798	9616.55	0.00097949	9616.55	-0.0039847	9616.65	-0.00175691	9616.65	-0.00194002	9616.55	-1.88731e-05
9617.35	0.00480141	9526.6	0.0734274	9526.6	0.075711	9616.65	-0.000486494	9525.2	0.00351828	9525.2	0.000417516	9475.15	0.00188142	9475.15	0.00209645	9475.15	0.00205856	9616.65	0.00010425	9476.55	0.000131728	9617.65	0.00046703	9616.75	0.00135496	9617.65	0.000764479	9616.85	0.000320223	9616.95	0.00256217	9616.65	0.00577868	9617.55	0.00296384	9616.65	-0.000120392	9616.65	0.00239115	9616.65	0.0011636	9616.65	-0.00229262	9616.75	0.00119858	9616.75	-0.000329866	9616.65	-0.000722193
9617.45	-0.00105813	9526.8	0.0662107	9526.8	0.0669496	9616.75	-0.000191706	9525.4	0.00385137	9525.4	0.000220235	9475.35	0.00220536	9475.35	0.00165716	9475.35	0.00264792	9616.75	7.52924e-05	9476.75	0.00113675	9617.75	0.000931513	9616.85	0.00229352	9617.75	0.00057883	9616.95	0.000275349	9617.05	0.00365486	9616.75	-0.000934789	9617.65	0.00130945	9616.75	0.00224491	9616.75	-0.00202721	9616.75	0.00282345	9616.75	0.00230002	9616.85	-0.00098472	9616.85	-0.00151118	9616.75	-0.00123734
9617.55	-0.00141987	9527	0.057976	9527	0.0575246	9616.85	0.000698678	9525.6	0.00510026	9525.6	-0.000282136	9475.55	0.00171331	9475.55	0.0020017	9475.55	0.00204297	9616.85	-0.000124103	9476.95	0.000686871	9617.85	0.000377663	9616.95	0.00166038	9617.85	0.000231482	9617.05	0.000180706	9617.15	0.00213537	9616.85	0.0204141	9617.75	0.00217057	9616.85	0.00144848	9616.85	-0.000335383	9616.85	-0.000192451	9616.85	0.00179804	9616.95	0.000134939	9616.95	0.000692628	9616.85	-0.00165791
9617.65	0.00283612	9527.2	0.0581498	9527.2	0.0663783	9616.95	-0.000387478	9525.8	0.00601549	9525.8	0.00121056	9475.75	0.00160985	9475.75	0.00195488	9475.75	0.0014548	9616.95	-0.000140761	9477.15	0.00253737	9617.95	0.000183721	9617.05	0.00144579	9617.95	0.000460054	9617.15	0.000302762	9617.25	0.000379868	9616.95	0.0267994	9617.85	0.000973881	9616.95	-0.000782124	9616.95	-0.00296257	9616.95	3.33291e-05	9616.95	0.00027956	9617.05	-0.00136818	9617.05	-0.00225031	9616.95	0.00061222
9617.75	0.0017391	9527.4	0.0557181	9527.4	0.0583276	9617.05	0.000122593	9526	0.00656406	9526	0.00124212	9475.95	0.00234225	9475.95	0.00267765	9475.95	0.00238848	9617.05	9.0756e-05	9477.35	0.00161908	9618.05	0.000460627	9617.15	0.0020349	9618.05	0.000476799	9617.25	0.000128558	9617.35	0.00308108	9617.05	0.0148302	9617.95	-0.00300596	9617.05	0.0021484	9617.05	-0.00489465	9617.05	0.000879937	9617.05	0.00104817	9617.15	-0.000230477	9617.15	-0.0014567	9617.05	-0.000422409
9617.85	-0.001456	9527.6	0.0571871	9527.6	0.0666519	9617.15	0.00070764	9526.2	0.0074391	9526.2	0.0013941	9476.15	0.00160746	9476.15	0.00127393	9476.15	0.00111805	9617.15	-7.42772e-05	9477.55	0.000279633	9618.15	0.000739102	9617.25	0.00189987	9618.15	0.000511009	9617.35	3.22973e-06	9617.45	-8.00244e-05	9617.15	0.0252779	9618.05	-0.00103792	9617.15	0.000307075	9617.15	-0.00209018	9617.15	0.00119827	9617.15	0.00396405	9617.25	-0.00026303	9617.25	-0.000965976	9617.15	0.00101984
9617.95	-0.000837057	9527.8	0.052546	9527.8	0.0586562	9617.25	0.000298342	9526.4	0.00355899	9526.4	0.000690953	9476.35	0.00132612	9476.35	0.0007101	9476.35	0.00204688	9617.25	5.649e-05	9477.75	0.000712655	9618.25	0.000731622	9617.35	0.00194237	9618.25	0.000100026	9617.44	0.000177527	9617.55	0.00293519	9617.25	0.0118877	9618.15	0.00104688	9617.25	-0.00222024	9617.25	-0.00294532	9617.25	-0.00103163	9617.25	0.000850677	9617.35	0.000235073	9617.35	-0.00133577	9617.25	-0.000614029
9618.05	0.00217641	9528	0.0619391	9528	0.0626782	9617.35	-0.000708997	9526.6	0.00155455	9526.6	0.000806207	9476.55	0.00150288	9476.55	0.00155835	9476.55	0.0016313	9617.35	9.60836e-05	9477.95	0.00352662	9618.35	0.00118305	9617.45	0.00341206	9618.35	5.39545e-05	9617.55	0.000138456	9617.66	0.00369967	9617.35	0.0192522	9618.25	-0.000458125	9617.35	-0.00160012	9617.35	0.000733237	9617.35	-0.00232312	9617.35	-0.00145852	9617.45	-0.00104623	9617.45	-0.00301859	9617.35	-0.000235097
9618.15	0.00152655	9528.2	0.0600813	9528.2	0.0633919	9617.45	0.000214463	9526.8	0.00187288	9526.8	1.66033e-05	9476.75	0.00168278	9476.75	0.00129218	9476.75	0.00224143	9617.45	0.000138499	9478.15	0.000130972	9618.45	0.00101653	9617.55	0.00186929	9618.45	0.000464833	9617.65	0.000132242	9617.75	0.00347621	9617.45	0.0228914	9618.35	-0.00329647	9617.45	-0.000515528	9617.45	-0.000722644	9617.45	0.000526928	9617.45	-0.000192027	9617.55	-0.00260955	9617.55	-0.0035994	9617.45	0.000248083
9618.25	-0.00160505	9528.4	0.0564994	9528.4	0.0714632	9617.55	-7.14589e-05	9527	0.00207086	9527	-0.000724022	9476.95	0.00246352	9476.95	0.00212824	9476.95	0.00191581	9617.55	6.6158e-05	9478.35	0.00288956	9618.55	0.000726738	9617.65	0.00243179	9618.55	3.57746e-05	9617.75	0.000152092	9617.85	0.000299378	9617.55	0.0185263	9618.45	-0.00188761	9617.55	-0.0025235	9617.55	-0.00380181	9617.55	-0.000335855	9617.55	-0.000158325	9617.65	0.00243121	9617.65	-0.00130551	9617.55	0.00050236
9618.35	-0.000778769	9528.6	0.0615291	9528.6	0.0651974	9617.65	1.56761e-05	9527.2	0.00102054	9527.2	-0.00138727	9477.15	0.0015257	9477.15	0.00156604	9477.15	0.00150562	9617.65	-0.000255063	9478.55	0.00062884	9618.65	0.00047972	9617.75	0.00321397	9618.65	-8.10054e-05	9617.85	-1.3275e-07	9617.95	0.00228573	9617.65	0.0210337	9618.55	0.00162905	9617.65	-0.00368793	9617.65	-0.00243916	9617.65	-0.000997538	9617.65	0.00314592	9617.75	-0.00189586	9617.75	-0.00250299	9617.65	0.00116461
9618.45	0.00158946	9528.8	0.0548302	9528.8	0.0748719	9617.75	-0.0006279	9527.4	0.000504719	9527.4	-0.00171503	9477.35	0.00211089	9477.35	0.00191758	9477.35	0.00173858	9617.75	7.79968e-05	9478.75	0.00235477	9618.75	0.000768168	9617.85	0.00263757	9618.75	0.000476539	9617.95	0.000175938	9618.05	-0.00223895	9617.75	0.0120871	9618.65	-0.00121335	9617.75	-0.00212286	9617.75	-0.00285247	9617.75	-0.00134131	9617.75	0.00303342	9617.85	-0.000523474	9617.85	-0.00205254	9617.75	-0.000171101
9618.55	-0.000955781	9529	0.0622037	9529	0.0593947	9617.85	6.27448e-05	9527.6	0.00253747	9527.6	-0.00167751	9477.55	0.00177268	9477.55	0.00153298	9477.55	0.00223074	9617.85	-2.94448e-05	9478.95	0.00367129	9618.85	0.000865472	9617.95	0.00323451	9618.85	0.000404687	9618.05	0.000180248	9618.15	-7.62066e-05	9617.85	0.021961	9618.75	-0.00490242	9617.85	-0.00100933	9617.85	-0.00221161	9617.85	-0.00178004	9617.85	0.00121126	9617.95	-0.00172931	9617.95	-0.00145688	9617.85	-0.000732758
9618.65	0.000946367	9529.2	0.0554311	9529.2	0.0813122	9617.95	0.000478305	9527.8	0.00284398	9527.8	0.00204369	9477.75	0.00242607	9477.75	0.00104106	9477.75	0.00227322	9617.95	-0.000235726	9479.15	0.000460148	9618.95	0.00045849	9618.05	0.00357642	9618.95	-0.000135321	9618.15	7.35012e-05	9618.25	0.00425547	9617.95	-0.0015281	9618.85	-0.00472002	9617.95	-0.00338578	9617.95	-0.0055711	9617.95	-0.00204749	9617.95	0.000210038	9618.05	-0.00177684	9618.05	-0.0039483	9617.95	-0.00156329
9618.75	-0.00106285	9529.4	0.062745	9529.4	0.0657832	9618.05	0.000215152	9528	0.00308698	9528	0.00342245	9477.95	0.0016749	9477.95	0.000892371	9477.95	0.0021899	9618.05	-4.3997e-05	9479.35	0.00031565	9619.05	0.00090861	9618.15	0.00378298	9619.05	-3.99843e-05	9618.26	-1.3735e-05	9618.35	-0.00176733	9618.05	0.00413229	9618.95	0.0011531	9618.05	-0.00474651	9618.05	-0.00567609	9618.05	-0.00214444	9618.05	-0.000719842	9618.15	0.000357013	9618.15	-0.00169742	9618.05	-0.000922755
9618.85	-0.000770207	9529.6	0.0612546	9529.6	0.0678134	9618.15	-0.000497044	9528.2	0.00185513	9528.2	0.00350687	9478.15	0.00110607	9478.15	0.00073165	9478.15	0.00248968	9618.15	-0.000175142	9479.55	0.00264587	9619.15	0.000821324	9618.25	0.00476786	9619.15	0.000584863	9618.35	0.000149011	9618.45	0.00183395	9618.15	-0.00412639	9619.05	-0.00134251	9618.15	-0.00393475	9618.15	-0.0065048	9618.15	-0.00379787	9618.15	0.00317423	9618.25	0.000479249	9618.25	-0.00458205	9618.15	-3.11142e-05
9618.95	-0.000354527	9529.8	0.0615019	9529.8	0.0717706	9618.25	0.000127961	9528.4	0.00218405	9528.4	0.00078581	9478.35	0.00161813	9478.35	0.000290143	9478.35	0.00270386	9618.25	-0.000178039	9479.75	0.00130265	9619.25	-1.96645e-05	9618.35	0.00469719	9619.25	0.000162191	9618.45	-4.09123e-05	9618.55	-0.0010844	9618.25	-0.0104476	9619.15	-0.00234449	9618.25	-0.00299631	9618.25	-0.00328628	9618.25	-0.000556517	9618.25	0.00408153	9618.35	-0.00083945	9618.35	-0.0052241	9618.25	0.000802532
9619.05	0.000691336	9530	0.0682447	9530	0.0701268	9618.35	0.000183148	9528.6	0.000960683	9528.6	-0.000624271	9478.55	0.00175974	9478.55	0.000481576	9478.55	0.00250817	9618.35	-0.000329522	9479.95	0.00054883	9619.35	0.00017541	9618.45	0.0029219	9619.35	-0.000420735	9618.55	-0.000137016	9618.65	0.00438547	9618.35	0.00149972	9619.25	7.94795e-05	9618.35	-0.00188848	9618.35	-0.00428976	9618.35	6.54745e-05	9618.35	0.00239653	9618.45	-0.00121242	9618.45	-0.00314277	9618.35	-0.000873212
9619.15	-0.00196579	9530.2	0.0642027	9530.2	0.0657483	9618.45	-0.00015621	9528.8	0.00128762	9528.8	0.000199223	9478.75	0.00177068	9478.75	0.00120245	9478.75	0.00289538	9618.45	-9.24731e-05	9480.15	0.00260639	9619.45	0.000531849	9618.55	0.00333012	9619.45	0.000281779	9618.66	-3.33754e-06	9618.75	0.00153584	9618.45	-0.00901557	9619.35	-0.000568956	9618.45	-0.000482572	9618.45	-0.00456718	9618.45	-0.00117078	9618.45	0.00100521	9618.55	0.00236976	9618.55	-0.00277282	9618.45	-0.00138717
9619.25	0.00134951	9530.4	0.0610066	9530.4	0.0710654	9618.55	0.000133517	9529	0.000747983	9529	-0.000148207	9478.95	0.00121964	9478.95	0.00136897	9478.95	0.00280371	9618.55	-7.92527e-05	9480.35	0.000230874	9619.55	0.0010407	9618.65	0.00492061	9619.55	0.000313116	9618.75	-7.28859e-05	9618.85	0.0030417	9618.55	0.00274638	9619.45	-0.000359343	9618.55	-0.000582802	9618.55	-0.00368551	9618.55	0.000699751	9618.55	0.00344542	9618.65	-0.00260444	9618.65	-0.00198682	9618.55	-0.00153393
9619.35	-0.00105013	9530.6	0.0585606	9530.6	0.0793466	9618.65	-0.000744239	9529.2	-2.6166e-05	9529.2	0.000318813	9479.15	0.000840948	9479.15	0.00227777	9479.15	0.00254467	9618.65	-0.000147404	9480.55	0.00154819	9619.65	0.000476457	9618.75	0.00327427	9619.65	-0.000130706	9618.85	-0.000345502	9618.95	-0.00024817	9618.65	0.00845874	9619.55	-0.000583491	9618.65	0.00130018	9618.65	-0.00333392	9618.65	-0.000449053	9618.65	0.00286947	9618.75	-0.000508894	9618.75	-0.00301768	9618.65	-0.00123867
9619.45	-0.00231515	9530.8	0.0654536	9530.8	0.064385	9618.75	-5.64329e-05	9529.4	0.00133909	9529.4	-0.000638724	9479.35	0.00142868	9479.35	0.00137016	9479.35	0.00239708	9618.75	-7.7086e-05	9480.75	0.00193721	9619.75	0.00032525	9618.85	0.00339105	9619.75	-1.08185e-06	9618.95	-0.000120532	9619.05	8.16719e-05	9618.75	0.0147546	9619.65	-0.00101793	9618.75	0.00371023	9618.75	0.000711597	9618.75	-0.00411859	9618.75	0.00209376	9618.85	0.00441537	9618.85	-0.00305434	9618.75	0.000250896
9619.55	-0.00394239	9531	0.0649146	9531	0.0682706	9618.85	-0.000455148	9529.6	0.000523974	9529.6	-0.000281701	9479.55	0.00162395	9479.55	0.000861106	9479.55	0.00232791	9618.85	-0.000146195	9480.95	0.000806532	9619.85	0.000201705	9618.95	0.00382343	9619.85	0.000130872	9619.05	-8.84366e-05	9619.15	0.0045287	9618.85	0.0273229	9619.75	-0.00391621	9618.85	0.00485499	9618.85	0.00148189	9618.85	-0.00189534	9618.84	0.00167695	9618.95	-0.00567189	9618.94	-0.00494433	9618.85	0.000627304
9619.65	0.00182746	9531.2	0.0672034	9531.2	0.0676451	9618.95	-0.000279769	9529.8	0.00260297	9529.8	0.000499837	9479.75	0.00154012	9479.75	0.00154221	9479.75	0.00304141	9618.95	-0.000401161	9481.15	0.00114659	9619.95	0.000225432	9619.05	0.00461964	9619.95	-6.0988e-05	9619.15	-0.000159189	9619.25	0.0017319	9618.95	0.0189445	9619.85	-0.00159395	9618.95	0.00352272	9618.95	-0.00183078	9618.95	-0.00220852	9618.95	-0.00115192	9619.04	-0.00176298	9619.05	-0.00565398	9618.95	-0.00056648
9619.75	0.00123981	9531.4	0.0661745	9531.4	0.0756066	9619.05	-1.64445e-05	9530	0.000756835	9530	3.27792e-05	9479.95	0.00164755	9479.95	0.00107341	9479.95	0.0025725	9619.05	-0.000231254	9481.35	0.00161845	9620.05	0.000138464	9619.15	0.00268349	9620.05	-0.000275354	9619.25	-5.10948e-06	9619.35	0.000558455	9619.05	0.0331193	9619.95	-0.00197584	9619.05	-0.000354091	9619.05	-0.000660975	9619.05	-0.000799082	9619.05	0.00153662	9619.15	-0.000966393	9619.15	-0.00403661	9619.05	0.000472173
9619.85	0.000568023	9531.6	0.0666356	9531.6	0.0682592	9619.15	-7.48019e-06	9530.2	0.00212483	9530.2	0.000207674	9480.15	0.00138307	9480.15	0.00200333	9480.15	0.00241143	9619.15	-0.000230022	9481.55	0.00344698	9620.15	0.000333081	9619.25	0.00368659	9620.15	0.000256412	9619.35	-0.000129768	9619.45	0.00372712	9619.15	0.0197782	9620.05	-0.00123075	9619.15	0.00298876	9619.15	0.00634043	9619.15	-0.00480762	9619.15	-0.00237316	9619.25	-0.00173002	9619.25	-0.00440527	9619.15	-0.000758162
9619.95	0.000511558	9531.8	0.0655318	9531.8	0.0689712	9619.25	-0.000187281	9530.4	0.00200931	9530.4	-0.00100838	9480.35	0.00141859	9480.35	0.00285112	9480.35	0.00288843	9619.25	-0.000354879	9481.75	-0.000438427	9620.25	0.000554458	9619.35	0.00521905	9620.25	0.000268663	9619.45	-0.00018971	9619.55	0.000989063	9619.25	0.0245126	9620.15	-0.00302039	9619.25	0.00105969	9619.25	0.00236737	9619.25	-0.00336713	9619.25	-0.00424903	9619.35	-0.000895106	9619.35	-0.00473735	9619.25	-0.00148301
9620.05	0.000585348	9532	0.064069	9532	0.0693811	9619.35	-0.000275761	9530.6	0.00266929	9530.6	0.000781688	9480.55	0.00161636	9480.55	0.00163881	9480.55	0.00260906	9619.35	-0.000302744	9481.95	0.00200943	9620.35	0.000376728	9619.45	0.00436638	9620.35	-6.657e-06	9619.55	-0.000275921	9619.65	0.00356424	9619.35	0.0426973	9620.25	-0.0037286	9619.35	0.000384369	9619.35	0.00442085	9619.35	0.000282296	9619.35	-0.000271438	9619.45	0.000131643	9619.45	-0.0038865	9619.35	-9.42027e-05
9620.15	0.00120828	9532.2	0.0615681	9532.2	0.0691975	9619.45	0.000357006	9530.8	0.00324205	9530.8	-0.000771004	9480.75	0.00214829	9480.75	0.00104205	9480.75	0.00173246	9619.45	-0.000544224	9482.15	0.000365008	9620.45	0.000197613	9619.55	0.00408322	9620.45	-0.000280596	9619.65	-0.000346932	9619.75	0.00625601	9619.45	0.0455586	9620.35	-0.00235092	9619.45	-0.00147292	9619.45	-0.000868701	9619.45	-0.00275454	9619.45	-0.00031207	9619.55	-0.000160348	9619.55	-0.0040477	9619.45	-0.00102538
9620.25	-0.00156119	9532.4	0.066279	9532.4	0.0744109	9619.55	-0.000148703	9531	0.00270068	9531	-0.000176535	9480.95	0.00151537	9480.95	0.00261032	9480.95	0.00215471	9619.55	-0.000679926	9482.35	0.00221873	9620.55	-0.000205641	9619.65	0.00369862	9620.55	9.17092e-05	9619.75	-0.000443126	9619.85	0.0041006	9619.55	0.0284134	9620.45	-0.00293163	9619.55	0.00108252	9619.55	0.0009873	9619.55	-0.00361127	9619.55	-0.000160126	9619.65	-0.00145702	9619.65	-0.00239673	9619.55	-0.00174603
9620.35	-0.00194913	9532.6	0.0599196	9532.6	0.0766093	9619.65	-5.57869e-05	9531.2	0.00233607	9531.2	8.63664e-05	9481.15	0.0013797	9481.15	0.00248849	9481.15	0.00207633	9619.65	-0.000483088	9482.55	0.000330844	9620.65	-3.77954e-05	9619.75	0.00493413	9620.65	6.69758e-05	9619.85	-0.000345956	9619.95	0.00409696	9619.65	0.0166793	9620.55	-0.00242001	9619.65	0.00282535	9619.65	0.00383087	9619.65	-0.00324765	9619.65	0.000639992	9619.75	-0.000266941	9619.75	-0.00285292	9619.65	-0.000476269
9620.45	0.000166625	9532.8	0.0612809	9532.8	0.0582168	9619.75	-0.000262494	9531.4	0.00210476	9531.4	0.00148116	9481.35	0.00161808	9481.35	0.00148669	9481.35	0.00185197	9619.75	-0.000606801	9482.75	0.00196012	9620.75	0.00014893	9619.85	0.00274033	9620.75	-0.000214085	9619.95	-0.00033638	9620.05	0.00175927	9619.75	0.0231939	9620.65	-0.00593942	9619.75	0.00299874	9619.75	0.00278763	9619.75	0.00121405	9619.75	-0.000337271	9619.85	-0.00212853	9619.85	-0.003548	9619.75	-0.000515342
9620.55	0.00117624	9533	0.0676222	9533	0.083918	9619.85	-3.48895e-05	9531.6	0.0015545	9531.6	0.00180108	9481.55	0.00127337	9481.55	0.000406253	9481.55	0.00209589	9619.85	-0.000568455	9482.95	0.00156367	9620.85	0.00020884	9619.95	0.00266787	9620.85	-0.000377678	9620.05	-0.000375408	9620.15	0.00656348	9619.85	0.0425787	9620.75	-0.00236503	9619.85	0.00128246	9619.85	0.00103396	9619.85	0.000575218	9619.85	0.00134745	9619.95	-0.000604398	9619.95	-0.0025227	9619.85	-0.000935625
9620.65	-0.00297903	9533.2	0.0605953	9533.2	0.0524488	9619.95	0.000429506	9531.8	0.00190757	9531.8	0.000728929	9481.75	0.00178625	9481.75	0.00103058	9481.75	0.00264334	9619.95	-0.000465328	9483.15	0.00289185	9620.95	0.000381052	9620.05	0.0044775	9620.95	-0.000339116	9620.15	-0.000414798	9620.25	0.00143328	9619.95	0.038091	9620.85	-0.0048648	9619.95	0.00186457	9619.95	0.00312425	9619.95	-0.00141119	9619.95	-0.000368137	9620.05	0.000565666	9620.05	-0.00291365	9619.95	-0.000765463
9620.75	-0.000206524	9533.4	0.0553128	9533.4	0.0672239	9620.05	-0.000164638	9532	0.00140731	9532	0.000975878	9481.95	0.0019421	9481.95	0.000819434	9481.95	0.00200832	9620.05	-0.00071392	9483.35	-0.00110361	9621.05	0.000118522	9620.15	0.00437759	9621.05	-0.000488833	9620.25	-0.000509828	9620.35	0.00524896	9620.05	0.031422	9620.95	-0.00241917	9620.05	-0.000496866	9620.05	0.00949383	9620.05	-0.00233579	9620.05	0.000981838	9620.15	-0.00268384	9620.15	-0.00387439	9620.05	-0.000487655
9620.85	-0.00139928	9533.6	0.0656185	9533.6	0.0743901	9620.15	0.000315804	9532.2	0.00096323	9532.2	0.00128335	9482.15	0.00176258	9482.15	0.000323033	9482.15	0.00222478	9620.15	-0.000625728	9483.55	0.00162909	9621.15	-0.000691969	9620.25	0.00273834	9621.15	-0.00045907	9620.35	-0.000599602	9620.45	0.000262252	9620.15	0.0287252	9621.05	-0.00553193	9620.15	-0.00229034	9620.15	0.00267075	9620.15	-0.00126724	9620.15	0.00159004	9620.25	0.00178295	9620.25	-0.00386746	9620.15	-0.000547427
9620.95	0.000303339	9533.8	0.0627852	9533.8	0.064311	9620.25	0.000379785	9532.4	-0.000120165	9532.4	0.00122248	9482.35	0.00112086	9482.35	0.00187761	9482.35	0.00190835	9620.25	-0.000454814	9483.75	0.00112988	9621.25	-1.11261e-05	9620.35	0.00254296	9621.25	-6.25251e-05	9620.45	-0.000199701	9620.55	0.000549689	9620.25	0.018279	9621.15	-0.00486466	9620.25	-0.00202039	9620.25	-0.00340534	9620.25	-0.00314661	9620.25	0.00211298	9620.35	-0.00264303	9620.35	-0.00230723	9620.25	-0.000389312
9621.05	-0.00137829	9534	0.0528745	9534	0.0615679	9620.35	0.000397764	9532.6	0.000898181	9532.6	0.000282685	9482.55	0.00116389	9482.55	0.00179149	9482.55	0.00225628	9620.35	-0.000734837	9483.95	-0.000845109	9621.35	-6.15392e-05	9620.45	0.00419045	9621.35	-0.000226685	9620.55	-0.000502968	9620.65	0.00416344	9620.35	0.0238274	9621.25	-0.00595814	9620.35	4.70686e-05	9620.35	-0.00118305	9620.35	-0.00419799	9620.35	0.00515454	9620.45	-0.00301559	9620.45	-0.00398796	9620.35	9.8516e-05
9621.15	-0.00214019	9534.2	0.062355	9534.2	0.0697202	9620.45	0.000329708	9532.8	-8.35949e-05	9532.8	-0.000191207	9482.75	0.00119179	9482.75	0.00124646	9482.75	0.00232237	9620.45	-0.000794522	9484.15	0.00308977	9621.45	6.8905e-05	9620.55	0.00382713	9621.45	-0.000585893	9620.64	-0.000399202	9620.75	0.0030316	9620.45	0.0273896	9621.35	-0.00741334	9620.45	-0.00103798	9620.45	-0.0055294	9620.45	-0.0034477	9620.45	-7.3273e-05	9620.55	-4.69713e-05	9620.55	-0.00235849	9620.45	-0.000602075
9621.25	0.000121302	9534.4	0.0605994	9534.4	0.0728314	9620.55	-0.000310226	9533	0.00103475	9533	-0.000452423	9482.95	0.00170979	9482.95	0.00128055	9482.95	0.00143973	9620.55	-0.000862777	9484.35	4.03998e-05	9621.55	0.000218849	9620.65	0.00414698	9621.55	-0.000231383	9620.75	-0.00038845	9620.85	0.00154426	9620.55	0.0194289	9621.45	-0.00505602	9620.55	0.00159502	9620.55	-0.00561916	9620.55	-0.000647722	9620.55	-0.00101506	9620.65	-0.00136402	9620.65	-0.00599879	9620.55	-0.00090064
9621.35	-0.0020126	9534.6	0.0561489	9534.6	0.0615698	9620.65	0.000282031	9533.2	0.00182584	9533.2	0.00208432	9483.15	0.00169821	9483.15	0.00227701	9483.15	0.000708861	9620.65	-0.000706467	9484.55	0.00336913	9621.65	-0.000175435	9620.75	0.00441636	9621.65	-0.000421738	9620.85	-0.00044977	9620.95	0.00113382	9620.65	0.0307266	9621.55	-0.00427991	9620.65	0.00241036	9620.65	-0.00192477	9620.65	-0.000773942	9620.65	-0.000747916	9620.75	-0.00103183	9620.75	-0.00283918	9620.65	-0.00126298
9621.45	0.00124754	9534.8	0.0640166	9534.8	0.0757153	9620.75	-0.000276467	9533.4	0.00202632	9533.4	0.00116729	9483.35	0.000991685	9483.35	0.000286177	9483.35	0.00241264	9620.75	-0.000672925	9484.75	0.00288704	9621.75	-1.65936e-05	9620.85	0.00367094	9621.75	-0.000260673	9620.95	-0.000473539	9621.05	0.000673338	9620.75	0.0195451	9621.65	-0.000404237	9620.75	-0.000242149	9620.75	-0.00366592	9620.75	-5.62681e-05	9620.75	-0.00149227	9620.85	-0.00160619	9620.85	-0.0026188	9620.75	8.41056e-06
9621.55	-0.000554867	9535	0.0605159	9535	0.0672558	9620.85	-8.66154e-05	9533.6	0.00231179	9533.6	0.00152191	9483.55	0.000892972	9483.55	0.00231567	9483.55	0.00247817	9620.85	-0.000707696	9484.95	-0.000617986	9621.85	-0.000756041	9620.95	0.00408434	9621.85	-0.000561088	9621.05	-0.000719546	9621.15	-0.000257459	9620.85	0.0295002	9621.75	-0.00274722	9620.85	0.00133896	9620.85	-0.000958443	9620.85	0.00120255	9620.85	-0.000919938	9620.95	-0.00145066	9620.95	-0.00341235	9620.85	-0.0014365
9621.65	0.000771248	9535.2	0.060606	9535.2	0.0716618	9620.95	8.55452e-05	9533.8	0.00108427	9533.8	-0.000802371	9483.75	0.000675759	9483.75	-3.37109e-05	9483.75	0.00265346	9620.95	-0.000837709	9485.15	0.00122482	9621.95	-0.000391898	9621.05	0.00318485	9621.95	-0.000390863	9621.15	-0.000650211	9621.25	0.000410778	9620.95	0.0333718	9621.85	-0.00105443	9620.95	0.000201602	9620.95	-0.000283171	9620.95	-0.00185427	9620.95	-0.000994316	9621.05	-0.00272096	9621.05	-0.00143589	9620.95	-0.000851116
9621.75	9.37797e-05	9535.4	0.0577872	9535.4	0.0583913	9621.05	0.000181934	9534	1.85045e-05	9534	-0.00072132	9483.95	0.00199319	9483.95	0.000592955	9483.95	0.00283814	9621.05	-0.000699422	9485.35	0.00263357	9622.05	-0.000149739	9621.15	0.00313296	9622.05	-0.000225796	9621.25	-0.000873714	9621.35	0.000761421	9621.05	0.0107066	9621.95	-0.00137028	9621.05	-0.0010492	9621.05	0.000382438	9621.05	-0.000906552	9621.05	0.000362715	9621.15	-0.000750976	9621.15	-0.000390592	9621.05	-0.00138269
9621.85	-0.00157711	9535.6	0.0570348	9535.6	0.0717935	9621.15	1.77754e-05	9534.2	0.000812513	9534.2	-0.00108491	9484.15	0.00132732	9484.15	0.002835	9484.15	0.00172072	9621.15	-0.000828714	9485.55	-0.00120205	9622.15	-0.00022241	9621.25	0.00323711	9622.15	-0.000442552	9621.35	-0.000612489	9621.45	-0.00164341	9621.15	0.0251433	9622.05	-0.00397038	9621.15	-0.000663395	9621.15	0.00228672	9621.15	0.00150005	9621.15	0.0016891	9621.25	-0.00072869	9621.25	-0.000743587	9621.15	-0.00171978
9621.95	-0.00083232	9535.8	0.0614504	9535.8	0.0697894	9621.25	-0.000189843	9534.4	0.00185796	9534.4	0.00105207	9484.35	0.00119098	9484.35	0.0017695	9484.35	0.00238651	9621.25	-0.000782032	9485.75	0.000333338	9622.25	-0.000514163	9621.35	0.00170182	9622.25	-0.000659097	9621.45	-0.000770851	9621.55	-0.00273041	9621.25	0.00855705	9622.15	-0.00303409	9621.25	-0.00157177	9621.25	-0.00125829	9621.25	0.00144385	9621.25	0.00186364	9621.35	-0.00183825	9621.35	-0.00264777	9621.25	-0.00131046
9622.05	-0.000577456	9536	0.0630771	9536	0.0626186	9621.35	-0.000371558	9534.6	0.00253036	9534.6	0.000258001	9484.55	0.00191802	9484.55	0.000464562	9484.55	0.00216664	9621.35	-0.000686	9485.95	0.00102947	9622.35	-0.000482121	9621.45	0.00170142	9622.35	-0.000403071	9621.55	-0.000508526	9621.65	-0.00215317	9621.35	0.019911	9622.25	-0.000387648	9621.35	0.00152799	9621.35	-0.00250749	9621.35	-0.001899	9621.35	0.00256681	9621.45	-0.00309639	9621.45	-0.00536162	9621.35	-0.000503002
9622.15	-0.000141187	9536.2	0.0598772	9536.2	0.0611449	9621.45	0.00016704	9534.8	0.00351763	9534.8	0.000764354	9484.75	0.000663503	9484.75	0.00145096	9484.75	0.00055811	9621.45	-0.000885544	9486.15	0.0030335	9622.45	-0.00101026	9621.55	0.00292377	9622.44	-0.000515053	9621.65	-0.000581334	9621.75	0.00139864	9621.45	0.00482222	9622.35	-0.000104058	9621.45	8.60386e-05	9621.45	-0.00380573	9621.45	-0.00261987	9621.45	0.00439884	9621.55	-0.00128824	9621.55	-0.00299804	9621.45	-0.00127749
9622.25	-0.0014751	9536.4	0.0532952	9536.4	0.0696292	9621.55	-0.000220526	9535	0.00272155	9535	4.74474e-05	9484.95	0.000781949	9484.95	0.00128935	9484.95	0.00184786	9621.55	-0.000866534	9486.35	0.00084951	9622.55	-0.00089599	9621.65	0.00307612	9622.55	-0.000494371	9621.75	-0.000873917	9621.85	-0.000752886	9621.55	0.00918774	9622.45	-0.00370285	9621.55	-0.00152489	9621.55	-0.00504481	9621.55	-0.00170057	9621.55	-0.00197615	9621.65	-0.000469718	9621.65	-0.00199026	9621.55	-0.00172455
9622.35	0.00239985	9536.6	0.0575211	9536.6	0.0614092	9621.65	-6.79201e-05	9535.2	0.00414536	9535.2	0.000977634	9485.15	0.00131951	9485.15	0.00139834	9485.15	0.00295743	9621.65	-0.000614965	9486.55	-0.000226118	9622.65	-0.00060795	9621.75	0.00198125	9622.65	-0.000627754	9621.85	-0.000636638	9621.95	0.00288563	9621.65	0.0171533	9622.55	-0.00260504	9621.65	0.000832403	9621.65	-0.000873576	9621.65	-0.00237067	9621.65	0.000928134	9621.75	-0.00176212	9621.75	-0.00404615	9621.65	-0.000364296
9622.45	-0.000322301	9536.8	0.0604983	9536.8	0.0659611	9621.75	-2.09204e-05	9535.4	0.00468482	9535.4	-0.000185515	9485.35	0.00108978	9485.35	0.00109331	9485.35	0.00220814	9621.75	-0.000780848	9486.75	0.00151516	9622.75	-0.000464705	9621.85	0.00234878	9622.75	-0.000445287	9621.95	-0.000758052	9622.05	-0.000587119	9621.75	0.0192724	9622.65	-0.00188931	9621.75	0.00384197	9621.75	0.00109831	9621.75	-0.00491651	9621.75	-0.00024836	9621.85	0.000290957	9621.85	-0.00438675	9621.75	-0.000251553
9622.55	-0.0051759	9537	0.0538036	9537	0.0609983	9621.85	-0.000189751	9535.6	0.00383209	9535.6	-0.0011528	9485.55	0.00169374	9485.55	0.00191332	9485.55	0.00274432	9621.85	-0.000880728	9486.95	0.0031061	9622.85	-0.000675357	9621.95	0.00257813	9622.85	-0.000567096	9622.05	-0.000763001	9622.15	-0.00251512	9621.85	0.00602235	9622.75	-0.00157831	9621.85	-0.00163944	9621.85	0.0100184	9621.85	-0.00326526	9621.85	0.00116756	9621.95	0.000662824	9621.95	-0.0025949	9621.85	-0.000987534
9622.65	-0.00072396	9537.2	0.0564342	9537.2	0.0663646	9621.95	-0.000104624	9535.8	0.00373637	9535.8	-0.001315	9485.75	0.00102686	9485.75	0.00121167	9485.75	0.00239499	9621.95	-0.000835081	9487.15	-0.000167019	9622.95	-0.00122211	9622.05	0.00193195	9622.95	-0.000742387	9622.15	-0.00117204	9622.25	2.6557e-05	9621.95	0.00314599	9622.85	-0.00581768	9621.95	-0.000249476	9621.95	0.00526092	9621.95	-0.000800251	9621.95	0.00194862	9622.05	-0.00189229	9622.05	-0.0016306	9621.95	-0.00299639
9622.75	-0.000657901	9537.4	0.054884	9537.4	0.0650777	9622.05	0.000444831	9536	0.00346182	9536	0.00131025	9485.95	0.00146468	9485.95	0.000495867	9485.95	0.000530335	9622.05	-0.000783971	9487.35	0.00161163	9623.05	-0.00119987	9622.15	0.00128143	9623.05	-0.000770378	9622.25	-0.00120316	9622.35	-0.00298327	9622.05	-0.00562825	9622.95	-0.00298701	9622.05	-0.00111152	9622.05	0.00351986	9622.05	-0.00355064	9622.05	-0.00355979	9622.15	-0.000361146	9622.15	-0.00314968	9622.05	-0.00221424
9622.85	-2.89207e-05	9537.6	0.0546201	9537.6	0.058955	9622.15	0.000615772	9536.2	0.00465978	9536.2	0.00126237	9486.15	0.00156495	9486.15	0.000113074	9486.15	0.00197667	9622.15	-0.00106819	9487.55	0.00206724	9623.15	-0.000597297	9622.25	0.0019064	9623.15	-0.000816212	9622.35	-0.000909914	9622.45	-0.00208249	9622.15	-0.0172376	9623.05	-0.00284871	9622.15	-0.00298121	9622.15	0.00551747	9622.15	-0.00632801	9622.15	-0.00160237	9622.25	-0.00162676	9622.25	-0.00253544	9622.15	-0.00268838
9622.95	-0.000796054	9537.8	0.0510487	9537.8	0.0600018	9622.25	0.00014682	9536.4	0.00467928	9536.4	0.00293698	9486.35	0.000501348	9486.35	0.00144762	9486.35	0.00157839	9622.25	-0.000971154	9487.75	0.000766707	9623.25	-0.00112751	9622.35	0.00181474	9623.25	-0.00101896	9622.45	-0.00105378	9622.55	0.000625731	9622.25	-0.0117072	9623.15	-0.00271054	9622.25	-0.00402205	9622.25	-0.00449756	9622.25	-0.00458862	9622.25	3.82658e-05	9622.35	-0.00194086	9622.35	-0.00252726	9622.25	-0.00203674
9623.05	-0.00265287	9538	0.0576781	9538	0.0614251	9622.35	-0.000377773	9536.6	0.00519811	9536.6	0.00190059	9486.55	0.00111773	9486.55	0.000933025	9486.55	0.0019928	9622.35	-0.00110149	9487.95	-0.000845736	9623.35	-0.000103409	9622.45	0.00144757	9623.35	-0.00101287	9622.55	-0.00117165	9622.64	-0.00347511	9622.35	0.00668486	9623.25	-0.00484764	9622.35	-0.00205462	9622.35	-0.00628087	9622.35	-0.00043472	9622.35	0.000290713	9622.45	0.000964086	9622.45	-0.000755499	9622.35	-0.000670309
9623.15	0.000167493	9538.2	0.0606934	9538.2	0.0573018	9622.45	-0.000151729	9536.8	0.00453015	9536.8	0.00210124	9486.75	0.00191278	9486.75	0.00167161	9486.75	0.00271655	9622.45	-0.0010235	9488.15	0.00311308	9623.45	-0.000414997	9622.55	0.00199532	9623.45	-0.000963605	9622.65	-0.00110737	9622.75	-0.000989918	9622.45	0.0121795	9623.35	-0.00244041	9622.45	-2.44401e-05	9622.45	-0.00468623	9622.45	-0.00174003	9622.45	0.00176893	9622.55	-0.00205864	9622.55	-0.00223852	9622.45	-0.000471352
9623.25	0.000593476	9538.4	0.0486526	9538.4	0.0524643	9622.55	0.000191759	9537	0.00503271	9537	-0.000595028	9486.95	0.00149287	9486.95	0.000903065	9486.95	0.0023267	9622.55	-0.000815703	9488.35	-0.000313817	9623.55	-0.00057658	9622.65	0.00188264	9623.55	-0.00116022	9622.75	-0.00118537	9622.85	-0.00183102	9622.55	-0.00295168	9623.45	-0.00350634	9622.55	-0.00309677	9622.55	-0.000674692	9622.55	-0.00434915	9622.54	-0.000496375	9622.65	-0.00116041	9622.65	-0.00298514	9622.55	-0.000526585
9623.35	-0.000119205	9538.6	0.0583377	9538.6	0.0624772	9622.65	-0.000721491	9537.2	0.00465753	9537.2	-0.00123354	9487.15	0.00140258	9487.15	0.00112185	9487.15	0.00099768	9622.65	-0.00094998	9488.55	0.000952342	9623.65	-0.0012942	9622.75	0.00107224	9623.65	-0.00123954	9622.85	-0.00102012	9622.95	-0.00076121	9622.65	0.0157523	9623.55	-0.00423052	9622.65	-0.000260071	9622.65	-0.00288689	9622.65	-0.0017226	9622.65	-0.00232049	9622.75	0.00140306	9622.75	-0.00167213	9622.65	-0.00116055
9623.45	-0.00128375	9538.8	0.0506722	9538.8	0.0687012	9622.75	0.000313467	9537.4	0.00376286	9537.4	-0.0011059	9487.35	0.00173988	9487.35	0.00115452	9487.35	0.00121441	9622.75	-0.000867753	9488.75	0.000781454	9623.75	-0.00116037	9622.85	0.00159909	9623.75	-0.00102917	9622.95	-0.00134141	9623.05	0.000853604	9622.75	-0.00901629	9623.65	-0.00624676	9622.75	0.00307514	9622.75	-0.00387733	9622.75	-0.00482686	9622.75	0.000256564	9622.85	-0.00129496	9622.85	-0.00210607	9622.75	-0.00180684
9623.55	0.00109593	9539	0.055064	9539	0.061243	9622.85	-3.63606e-05	9537.6	0.00438798	9537.6	0.000919016	9487.55	0.00192978	9487.55	0.0019393	9487.55	0.00168979	9622.85	-0.00109166	9488.95	0.00140924	9623.85	-0.00117885	9622.95	0.00164821	9623.85	-0.00098575	9623.05	-0.00131567	9623.15	-0.0027369	9622.85	0.0243782	9623.75	-0.00484807	9622.85	0.000882603	9622.85	-0.00706441	9622.85	-0.00387303	9622.85	0.00168401	9622.95	-0.00420203	9622.95	-0.000969108	9622.85	-0.00034812
9623.65	-0.00366768	9539.2	0.0511633	9539.2	0.0722136	9622.95	-0.00131015	9537.8	0.00226128	9537.8	0.000821416	9487.75	0.00116893	9487.75	0.00215969	9487.75	0.000640136	9622.95	-0.00102943	9489.15	0.00210698	9623.95	-0.000518572	9623.05	0.00231665	9623.95	-0.00107595	9623.14	-0.0011979	9623.25	-0.00132072	9622.95	0.0280346	9623.85	-0.0060858	9622.95	0.00106417	9622.95	-0.0032156	9622.95	-0.00536788	9622.95	0.000445874	9623.05	-0.000164735	9623.05	-0.0042831	9622.95	-0.000444638
9623.75	0.00248479	9539.4	0.051097	9539.4	0.0547235	9623.05	-0.000563815	9538	0.00403638	9538	0.000839238	9487.95	0.00122567	9487.95	0.00231582	9487.95	0.0010416	9623.05	-0.00104177	9489.35	0.00362034	9624.05	-0.000873281	9623.15	0.00156116	9624.05	-0.00120102	9623.25	-0.00132118	9623.35	-0.00204815	9623.05	0.0133198	9623.95	-0.00605587	9623.05	-0.000358825	9623.05	-0.00201065	9623.05	-0.00641436	9623.05	-0.00053042	9623.15	-0.0010719	9623.15	-0.00148716	9623.05	-0.00215492
9623.85	0.000276244	9539.6	0.0555095	9539.6	0.0652396	9623.15	0.000243428	9538.2	0.00396807	9538.2	-0.000369072	9488.15	0.00133356	9488.15	0.000677306	9488.15	0.00168003	9623.15	-0.0010836	9489.55	-0.00157572	9624.15	-0.000645148	9623.25	0.00142446	9624.15	-0.00135153	9623.35	-0.0013194	9623.45	-0.00156195	9623.15	0.0179803	9624.05	-0.00526714	9623.15	-0.00164703	9623.15	0.00130252	9623.15	-0.00181258	9623.15	-0.00112054	9623.25	-0.00169219	9623.25	-0.00100641	9623.15	-0.00252957
9623.95	-0.00147565	9539.8	0.0467047	9539.8	0.0578081	9623.25	0.000128071	9538.4	0.00315916	9538.4	-0.000594244	9488.35	0.00140223	9488.35	0.000286151	9488.35	0.00109026	9623.25	-0.00112371	9489.75	-0.000350149	9624.25	-0.00125923	9623.35	0.00126479	9624.25	-0.00089227	9623.45	-0.00117909	9623.55	0.000728429	9623.25	0.0280107	9624.15	-0.000308026	9623.25	-4.46942e-05	9623.25	0.00313264	9623.25	-0.00904844	9623.25	-0.00311255	9623.35	-0.000295674	9623.35	0.000364487	9623.25	-0.00183216
9624.05	0.00186434	9540	0.0535774	9540	0.0589681	9623.35	-0.000156711	9538.6	0.00459852	9538.6	-0.000172348	9488.55	0.000877965	9488.55	0.000434054	9488.55	0.000770234	9623.35	-0.00134652	9489.95	0.00160237	9624.35	-0.00133618	9623.45	0.000490903	9624.35	-0.00123315	9623.55	-0.00114705	9623.65	0.000232707	9623.35	0.0219128	9624.25	-0.0040549	9623.35	-0.00122367	9623.35	-0.00287153	9623.35	-0.00577629	9623.35	0.00315501	9623.45	-0.0020071	9623.45	-0.00241724	9623.35	-0.000348285
9624.15	0.00040826	9540.2	0.0533187	9540.2	0.0570039	9623.45	5.62222e-05	9538.8	0.0033264	9538.8	0.00043012	9488.75	0.000799883	9488.75	0.000563937	9488.75	0.00120144	9623.45	-0.000922483	9490.15	0.000193448	9624.45	-0.00099697	9623.55	0.000753089	9624.45	-0.00150055	9623.65	-0.00129877	9623.75	-0.000731336	9623.45	0.0179144	9624.35	-0.00621049	9623.45	-0.000792362	9623.45	-0.00477943	9623.45	-0.00597554	9623.44	0.00313911	9623.55	-0.000502617	9623.55	4.72435e-06	9623.45	-0.000541209
9624.25	-0.000376425	9540.4	0.0507166	9540.4	0.064499	9623.55	0.000353944	9539	0.00283215	9539	0.00219201	9488.95	0.00126668	9488.95	0.000576213	9488.95	0.00153811	9623.55	-0.00124519	9490.35	0.00113005	9624.55	-0.00100649	9623.65	0.000891238	9624.55	-0.000988064	9623.75	-0.00119267	9623.85	0.00202686	9623.55	0.0164227	9624.45	-0.00348249	9623.55	0.00140297	9623.55	0.00136787	9623.55	-0.00741371	9623.55	0.000251758	9623.65	0.000966906	9623.65	0.000372381	9623.55	-0.00057963
9624.35	-0.00466604	9540.6	0.0458625	9540.6	0.0624765	9623.65	0.00049797	9539.2	0.00152397	9539.2	0.00140968	9489.15	0.000834052	9489.15	0.0011158	9489.15	0.00113594	9623.65	-0.00121837	9490.55	0.00133597	9624.65	-0.00107796	9623.75	0.000941991	9624.65	-0.0013448	9623.85	-0.00110895	9623.95	-0.000409264	9623.65	0.0480119	9624.55	-0.00408775	9623.65	-0.00197122	9623.65	-0.00536356	9623.65	-0.00281967	9623.65	-0.000518775	9623.75	-0.00370603	9623.75	-0.00404332	9623.65	0.000629149
9624.45	0.00076283	9540.8	0.0491865	9540.8	0.0596178	9623.75	-0.000367017	9539.4	0.000898635	9539.4	0.00052974	9489.35	0.00194566	9489.35	0.000168336	9489.35	0.000352329	9623.75	-0.000894481	9490.75	0.00110339	9624.75	-0.000759555	9623.85	0.000110002	9624.75	-0.00168549	9623.95	-0.00148019	9624.05	-0.000302023	9623.75	0.0158654	9624.65	-0.00376112	9623.75	-0.000179466	9623.75	-0.00520282	9623.75	-0.00423649	9623.75	-4.04984e-05	9623.85	0.00105128	9623.85	0.00110878	9623.75	-0.000251079
9624.55	-0.00121208	9541	0.0443658	9541	0.0723701	9623.85	0.000119088	9539.6	0.00223363	9539.6	-0.000365821	9489.55	0.0016503	9489.55	0.00164157	9489.55	0.00152451	9623.85	-0.00106094	9490.95	0.000902997	9624.85	-0.00132697	9623.95	0.000737173	9624.85	-0.00126656	9624.05	-0.00124359	9624.15	-0.00527045	9623.85	0.0327184	9624.75	-0.00439329	9623.85	0.00106718	9623.85	-0.0049609	9623.85	-0.00422204	9623.85	0.000638361	9623.95	-0.000431286	9623.95	-0.00109491	9623.85	0.0001594
9624.65	-0.000946759	9541.2	0.050496	9541.2	0.0450593	9623.95	-7.76166e-05	9539.8	0.00214058	9539.8	-0.000792106	9489.75	0.00051309	9489.75	0.000711552	9489.75	0.00215151	9623.95	-0.00131488	9491.15	-1.38567e-05	9624.95	-0.00101647	9624.05	0.00112446	9624.95	-0.00108673	9624.15	-0.00128066	9624.25	-0.000326113	9623.95	0.0223774	9624.85	-0.0045605	9623.95	0.000741019	9623.95	-0.0054466	9623.95	-0.00863161	9623.95	-1.39767e-05	9624.05	-0.00236196	9624.05	0.000531071	9623.95	-0.000169114
9624.75	0.000890983	9541.4	0.0486363	9541.4	0.0560774	9624.05	0.000101977	9540	0.00271758	9540	0.000754527	9489.95	0.00149522	9489.95	0.00126836	9489.95	0.00093864	9624.05	-0.00129643	9491.35	-0.000919268	9625.05	-0.00130469	9624.15	0.000445459	9625.05	-0.00122452	9624.25	-0.00120579	9624.35	-0.000873612	9624.05	0.0254557	9624.95	-0.00447755	9624.05	-0.00136047	9624.05	-0.00396431	9624.05	-0.0102661	9624.05	-0.000690262	9624.15	0.00166626	9624.15	-0.00256622	9624.05	2.754e-05
9624.85	-0.00217972	9541.6	0.0487339	9541.6	0.0646618	9624.15	0.000117202	9540.2	0.00282218	9540.2	-0.000886671	9490.15	0.000644914	9490.15	0.00120218	9490.15	0.00148567	9624.15	-0.00119753	9491.55	-0.000116288	9625.15	-0.000951325	9624.25	0.000528511	9625.15	-0.00183266	9624.35	-0.00135731	9624.45	-0.00174674	9624.15	0.00593616	9625.05	-0.00226109	9624.15	0.000399638	9624.15	-0.00540568	9624.15	-0.00492666	9624.15	-0.00202506	9624.25	-0.000119122	9624.25	-0.00273866	9624.15	-0.00049413
9624.95	-0.000881485	9541.8	0.050261	9541.8	0.0541253	9624.25	0.000998374	9540.4	0.00296189	9540.4	-0.0008185	9490.35	0.00142364	9490.35	0.000860864	9490.35	0.00081989	9624.25	-0.00128167	9491.75	0.00241974	9625.25	-0.00117235	9624.35	0.000538082	9625.25	-0.0013626	9624.45	-0.0014375	9624.55	-9.61044e-05	9624.25	0.00766258	9625.15	-0.00505443	9624.25	-0.000927784	9624.25	-0.00575274	9624.25	-0.000320429	9624.25	-0.00234016	9624.35	-0.00198974	9624.35	-0.00100566	9624.25	-0.0001745
9625.05	-0.00310692	9542	0.0505137	9542	0.0554097	9624.35	8.58063e-05	9540.6	0.00289762	9540.6	-0.000825084	9490.55	0.00104621	9490.55	0.000514469	9490.55	-0.000845982	9624.35	-0.00135225	9491.95	-0.000626807	9625.35	-0.00091112	9624.45	0.00144541	9625.35	-0.000929613	9624.55	-0.0015718	9624.65	-0.000719424	9624.35	-0.00466997	9625.25	-0.00373092	9624.35	-0.00112174	9624.35	-0.00603151	9624.35	-0.00191939	9624.35	0.00199915	9624.45	-6.27841e-05	9624.45	-6.33291e-06	9624.35	-0.0017971
9625.15	-0.000549339	9542.2	0.0450974	9542.2	0.0628634	9624.45	0.00013588	9540.8	0.00212612	9540.8	7.21316e-05	9490.75	0.000999411	9490.75	0.000324633	9490.75	0.00124178	9624.45	-0.00126634	9492.15	0.000989862	9625.45	-0.00152145	9624.55	0.000509465	9625.45	-0.00151648	9624.65	-0.00133051	9624.75	-0.00138565	9624.45	-0.00689395	9625.35	-0.00123779	9624.45	0.000582439	9624.45	-0.00105549	9624.45	-0.00580392	9624.45	0.000903034	9624.55	0.000448172	9624.55	-0.00227643	9624.45	-0.000841615
9625.25	0.00123134	9542.4	0.052285	9542.4	0.058745	9624.55	-0.000170624	9541	0.00193946	9541	0.00151227	9490.95	0.0010513	9490.95	0.000964486	9490.95	0.00182747	9624.55	-0.0013271	9492.35	0.00214796	9625.55	-0.00109781	9624.65	0.000504945	9625.55	-0.0017774	9624.75	-0.00137109	9624.85	-0.00016705	9624.55	-0.0170726	9625.45	-0.00560471	9624.55	0.00101365	9624.55	-0.00355789	9624.55	-0.00499295	9624.55	6.07483e-06	9624.65	-0.00310098	9624.65	-0.00105909	9624.55	-0.000926137
9625.35	-0.00626906	9542.6	0.0403667	9542.6	0.0590077	9624.65	0.00036589	9541.2	0.00115552	9541.2	0.000930225	9491.15	0.00118156	9491.15	0.000797494	9491.15	-0.000761099	9624.65	-0.00132859	9492.55	9.83072e-05	9625.65	-0.000997844	9624.75	0.000803153	9625.65	-0.00161705	9624.85	-0.00141185	9624.95	-0.000634488	9624.65	-0.040962	9625.55	-0.00673006	9624.65	0.00125805	9624.65	-0.00504617	9624.65	-0.00175382	9624.65	0.000359292	9624.75	-0.000950747	9624.75	0.00426797	9624.65	-0.000256843
9625.45	-0.00033769	9542.8	0.0527976	9542.8	0.0645225	9624.75	0.00027475	9541.4	0.00195662	9541.4	0.00169327	9491.35	0.00110372	9491.35	0.000505135	9491.35	-0.00011664	9624.75	-0.00139104	9492.75	-0.000156305	9625.75	-0.00104816	9624.85	0.000103515	9625.75	-0.00147238	9624.95	-0.00148279	9625.05	-0.00383299	9624.75	-0.0217058	9625.65	-0.00570022	9624.75	0.000422117	9624.75	-0.0050681	9624.75	-0.0023435	9624.75	-0.000298824	9624.85	0.000395362	9624.85	0.0014415	9624.75	0.000478974
9625.55	-0.00320296	9543	0.0503673	9543	0.0443956	9624.85	-5.89084e-05	9541.6	0.00224442	9541.6	0.000845934	9491.55	0.00125273	9491.55	0.000489177	9491.55	0.000246381	9624.85	-0.00133142	9492.95	-0.000575282	9625.85	-0.000907061	9624.95	0.000404431	9625.85	-0.00202827	9625.05	-0.00161816	9625.15	-0.000310752	9624.85	-0.0201237	9625.75	-0.00866688	9624.85	-0.00116179	9624.85	-0.005895	9624.85	-0.00265175	9624.85	-0.00201066	9624.95	-0.00271588	9624.95	-0.000830594	9624.85	-0.00157673
9625.65	0.00104796	9543.2	0.0484891	9543.2	0.0440945	9624.94	0.000681737	9541.8	0.00189558	9541.8	0.00067095	9491.75	0.000653638	9491.75	0.00125797	9491.75	0.0012284	9624.95	-0.00141198	9493.15	0.000198556	9625.95	-0.000505202	9625.05	6.62978e-06	9625.95	-0.00184907	9625.15	-0.00129084	9625.24	0.000269021	9624.95	-0.0388536	9625.85	-0.0101911	9624.95	-0.00117036	9624.95	-0.00791621	9624.95	-0.00392294	9624.95	-0.000446981	9625.05	-0.00123015	9625.05	0.00123448	9624.95	-0.00114031
9625.75	-0.00211443	9543.4	0.0517663	9543.4	0.0535964	9625.05	0.000540646	9542	0.00189994	9542	0.00123933	9491.95	0.000837901	9491.95	-0.000996831	9491.95	0.0024657	9625.05	-0.00165097	9493.35	0.00282809	9626.05	-0.00104716	9625.15	4.95671e-05	9626.05	-0.0016357	9625.25	-0.00145821	9625.35	0.00391226	9625.05	-0.0293236	9625.95	-0.00484555	9625.05	0.000652241	9625.05	-0.00585152	9625.05	-0.00501723	9625.05	-0.000667966	9625.15	-0.00206498	9625.15	-0.000559324	9625.05	0.000315789
9625.85	-0.00479937	9543.6	0.0476029	9543.6	0.0543153	9625.15	0.00012388	9542.2	0.00218145	9542.2	0.000964956	9492.15	0.000801597	9492.15	0.00164896	9492.15	0.000965759	9625.15	-0.00151579	9493.55	0.000208244	9626.15	-0.00147184	9625.25	-0.000813566	9626.15	-0.00179986	9625.35	-0.0011512	9625.45	0.0014612	9625.15	-0.0315179	9626.05	-0.00572996	9625.15	-0.00076194	9625.15	-0.00103363	9625.15	-0.00519039	9625.15	-0.00256796	9625.25	-0.00297268	9625.25	-0.00170981	9625.15	0.000626096
9625.95	-0.00129616	9543.8	0.0539181	9543.8	0.0671344	9625.25	2.45873e-05	9542.4	0.00116653	9542.4	0.000810378	9492.35	0.000351655	9492.35	5.57849e-05	9492.35	0.00058953	9625.25	-0.00150561	9493.75	-0.0014524	9626.25	-0.00172653	9625.35	0.000719613	9626.25	-0.00196978	9625.45	-0.00125593	9625.55	-0.00336393	9625.25	-0.0243998	9626.15	-0.00419224	9625.25	-0.000254645	9625.25	-0.00127658	9625.25	-0.00750217	9625.25	-0.00294	9625.35	-0.000598465	9625.35	-0.000405368	9625.25	0.000575125
9626.05	-0.00103754	9544	0.0461439	9544	0.0436733	9625.35	-0.000398785	9542.6	0.000916104	9542.6	-0.00162173	9492.55	0.00024853	9492.55	0.00126304	9492.55	0.000783758	9625.35	-0.00139975	9493.95	0.000894519	9626.35	-0.00114407	9625.45	0.00130021	9626.35	-0.00170064	9625.55	-0.00157308	9625.65	-0.000955285	9625.35	-0.0179662	9626.25	-0.00889033	9625.35	0.000114825	9625.35	0.00359172	9625.35	-0.00262973	9625.35	-0.00148878	9625.45	-0.00300273	9625.45	-0.00237762	9625.35	-0.0002336
9626.15	-0.00138995	9544.2	0.0554641	9544.2	0.0521805	9625.45	2.03175e-06	9542.8	0.00100571	9542.8	-0.00153042	9492.75	0.000958396	9492.75	0.00104798	9492.75	0.00111234	9625.45	-0.00154819	9494.15	-0.00112235	9626.45	-0.0010163	9625.55	-0.000396712	9626.45	-0.00156291	9625.65	-0.00153464	9625.75	0.00199196	9625.45	-0.0266595	9626.35	-0.00965626	9625.45	-0.00123971	9625.45	0.00310661	9625.45	-0.0043929	9625.45	-0.0051492	9625.55	0.000431819	9625.55	0.00234928	9625.45	-0.00142352
9626.25	-0.00193519	9544.4	0.0511977	9544.4	0.0575739	9625.55	-0.000133217	9543	-0.000101426	9543	-0.00262827	9492.95	0.000937294	9492.95	0.000282587	9492.95	0.00165894	9625.55	-0.00139972	9494.35	0.000527675	9626.55	-0.00146706	9625.65	2.96355e-05	9626.55	-0.0018897	9625.75	-0.00130221	9625.85	-0.00326813	9625.55	-0.0195176	9626.45	-0.0038528	9625.55	0.000102883	9625.55	0.0027023	9625.55	-0.00579792	9625.55	-0.0017103	9625.65	-0.000824606	9625.65	-0.00150746	9625.55	-0.000774106
9626.35	-0.0016633	9544.6	0.047846	9544.6	0.0536959	9625.65	0.000240645	9543.2	0.000246035	9543.2	-0.00106112	9493.15	0.00112683	9493.15	0.000668757	9493.15	0.00219291	9625.65	-0.00154481	9494.55	0.00213268	9626.65	-0.00125283	9625.75	0.000429394	9626.65	-0.00212626	9625.85	-0.00136928	9625.95	-0.00173766	9625.65	-0.0355546	9626.55	-0.0086627	9625.65	0.000509905	9625.65	-0.000229831	9625.65	-0.00190458	9625.65	-0.00262916	9625.75	-0.00253091	9625.75	-0.00180474	9625.65	-0.00154402
9626.45	-0.00159882	9544.8	0.0524186	9544.8	0.0493515	9625.75	0.000439197	9543.4	0.000213916	9543.4	-9.5131e-05	9493.35	0.00112796	9493.35	0.000826341	9493.35	0.000636596	9625.75	-0.00167063	9494.75	0.000701601	9626.75	-0.00143592	9625.85	0.000802222	9626.75	-0.00184858	9625.95	-0.00143326	9626.05	-0.0037532	9625.75	-0.0379926	9626.65	-0.00998833	9625.75	-0.00262348	9625.75	-0.00306149	9625.75	-0.00126717	9625.75	-0.00348177	9625.85	0.00173782	9625.85	0.00145412	9625.75	-0.0014683
9626.55	-0.00130722	9545	0.0541011	9545	0.0474159	9625.85	-0.000498982	9543.6	0.000634964	9543.6	0.00163879	9493.55	0.000783628	9493.55	0.000334084	9493.55	-0.000139278	9625.85	-0.00166076	9494.95	-0.00046132	9626.85	-0.00148989	9625.95	3.03885e-05	9626.85	-0.00168021	9626.05	-0.00131958	9626.15	-0.000684008	9625.85	-0.0375954	9626.75	-0.00506164	9625.85	-0.0043937	9625.85	-0.00825667	9625.85	-0.00345062	9625.85	-0.00323835	9625.95	0.000781091	9625.95	0.00108226	9625.85	-0.00162131
9626.65	-0.00162464	9545.2	0.0491416	9545.2	0.0554399	9625.95	0.000342774	9543.8	0.000239701	9543.8	0.00106299	9493.75	0.00100803	9493.75	0.000503184	9493.75	0.00157706	9625.95	-0.00152782	9495.15	0.00181955	9626.95	-0.00156091	9626.05	0.000614135	9626.95	-0.00200247	9626.15	-0.0012942	9626.25	-0.00475357	9625.95	-0.0397843	9626.85	-0.00425142	9625.95	-0.00180466	9625.95	-0.00643252	9625.95	-0.00479779	9625.95	-0.00182172	9626.05	-0.00215595	9626.05	0.000250823	9625.95	-0.00049786
9626.75	-0.00217086	9545.4	0.0568545	9545.4	0.041656	9626.05	-0.000315731	9544	0.000865537	9544	0.000262326	9493.95	0.00107489	9493.95	0.00074309	9493.95	0.00201518	9626.05	-0.00160809	9495.35	-0.00133805	9627.05	-0.00126348	9626.15	5.82981e-05	9627.05	-0.00205255	9626.25	-0.00141791	9626.35	-0.00111648	9626.05	-0.0252489	9626.95	-0.0105876	9626.05	-0.00276784	9626.05	-0.00308218	9626.05	-0.00483054	9626.05	-0.00507044	9626.15	-0.00223673	9626.15	-0.00230832	9626.05	-0.00108433
9626.85	-0.00362125	9545.6	0.0479956	9545.6	0.0492268	9626.15	-1.29274e-05	9544.2	0.00121599	9544.2	0.000601669	9494.15	0.000861011	9494.15	0.000466829	9494.15	0.00121622	9626.15	-0.0014605	9495.55	0.00107753	9627.15	-0.00135988	9626.25	-0.000655748	9627.15	-0.0017939	9626.35	-0.00147297	9626.45	-0.00254617	9626.15	-0.0136773	9627.05	-0.00888347	9626.15	-0.000815395	9626.15	-0.0030994	9626.15	-0.00441307	9626.15	-0.00208726	9626.25	-0.00174432	9626.25	5.53364e-05	9626.15	-0.00109754
9626.95	-0.00101765	9545.8	0.049851	9545.8	0.0499053	9626.25	0.000144713	9544.4	0.000659388	9544.4	0.000635485	9494.35	0.00205957	9494.35	0.000213509	9494.35	0.00116563	9626.25	-0.00148242	9495.75	0.00245713	9627.25	-0.00121439	9626.35	-0.000135179	9627.25	-0.00195107	9626.45	-0.00134415	9626.55	-0.00132409	9626.25	-0.0163041	9627.15	-0.0045622	9626.25	-0.000234193	9626.25	-0.00260443	9626.25	-0.00371815	9626.25	0.000160458	9626.35	-5.01327e-05	9626.35	0.000886702	9626.25	-0.00250703
9627.05	0.000583239	9546	0.0531218	9546	0.0401756	9626.35	-0.000320758	9544.6	0.00151207	9544.6	-0.000375676	9494.55	0.000310172	9494.55	-0.000298298	9494.55	0.000207402	9626.35	-0.0017993	9495.95	0.00250119	9627.35	-0.00151434	9626.45	-0.000466517	9627.35	-0.00221216	9626.55	-0.00146898	9626.65	-0.00244404	9626.35	-0.0180012	9627.25	-0.00771194	9626.35	-0.000235115	9626.35	-0.00459752	9626.35	0.000236573	9626.35	0.0014541	9626.45	0.00183417	9626.45	0.000121564	9626.35	-0.00114294
9627.15	-0.00264904	9546.2	0.0532224	9546.2	0.0454331	9626.45	-0.00060009	9544.8	0.00112857	9544.8	-0.00094886	9494.75	0.000748647	9494.75	3.20737e-05	9494.75	0.000470485	9626.45	-0.00145088	9496.15	-0.000483314	9627.45	-0.00165633	9626.55	-0.000154681	9627.45	-0.00182869	9626.65	-0.00132079	9626.75	-0.00137241	9626.45	-0.0236937	9627.35	-0.00981484	9626.45	-0.00109747	9626.45	-0.00528497	9626.45	-0.00337747	9626.45	3.0692e-06	9626.55	-0.00193702	9626.55	0.000390156	9626.45	-0.00136684
9627.25	-0.00374837	9546.4	0.0497163	9546.4	0.0507355	9626.55	0.000424617	9545	0.000651926	9545	-0.000682162	9494.95	0.00117154	9494.95	0.000976643	9494.95	-0.000296236	9626.55	-0.00176793	9496.35	0.00185264	9627.55	-0.00170922	9626.65	-0.00141524	9627.55	-0.00191493	9626.75	-0.00146624	9626.85	0.000870541	9626.55	-0.0124626	9627.45	-0.00349357	9626.55	-0.000508639	9626.55	-0.0039447	9626.55	-0.00408798	9626.55	0.000676036	9626.65	7.71563e-05	9626.65	-3.25221e-05	9626.55	-0.000261299
9627.35	-0.00163139	9546.6	0.0493314	9546.6	0.0421514	9626.65	0.00011405	9545.2	0.00223029	9545.2	-0.000292537	9495.15	0.000778839	9495.15	0.000468096	9495.15	-0.000273153	9626.65	-0.00162572	9496.55	0.000218344	9627.65	-0.00124823	9626.75	-0.00105092	9627.65	-0.00196619	9626.85	-0.00130958	9626.95	0.00396359	9626.65	-0.0130723	9627.55	-0.00367618	9626.65	-0.00353776	9626.65	-0.00289899	9626.65	-0.00355617	9626.65	-0.00116533	9626.75	-0.00113049	9626.75	-0.00189182	9626.65	-0.000408105
9627.45	0.000109902	9546.8	0.0580736	9546.8	0.0476617	9626.75	0.000215178	9545.4	0.000329654	9545.4	8.02941e-05	9495.35	0.000870637	9495.35	0.000181522	9495.35	0.00135682	9626.75	-0.00191796	9496.75	0.000886299	9627.75	-0.00131355	9626.85	-0.000586433	9627.75	-0.00200883	9626.95	-0.00149061	9627.05	-0.00124272	9626.75	-0.0151509	9627.65	-0.00569989	9626.75	-0.00744893	9626.75	-0.000225982	9626.75	-0.00482044	9626.75	0.000380876	9626.85	-0.000420868	9626.85	-0.000560198	9626.75	-0.000943695
9627.55	-0.00153099	9547	0.0468515	9547	0.0502263	9626.85	-0.000390128	9545.6	-0.000430096	9545.6	0.000538464	9495.55	0.000475092	9495.55	0.000745202	9495.55	0.00160556	9626.85	-0.00179693	9496.95	0.000145296	9627.85	-0.00123499	9626.95	-0.00103202	9627.85	-0.00163842	9627.05	-0.00156451	9627.15	0.00118798	9626.85	-0.0180908	9627.75	-0.0095383	9626.85	-0.00305757	9626.85	-0.00030861	9626.85	-0.00438734	9626.85	0.00117648	9626.95	-0.00354482	9626.95	-0.000858819	9626.85	-0.0016698
9627.65	-0.00146594	9547.2	0.0535702	9547.2	0.0612523	9626.95	-0.000413662	9545.8	0.000223542	9545.8	0.000569362	9495.75	0.000944712	9495.75	0.000438627	9495.75	0.000316505	9626.95	-0.00169684	9497.15	0.000833074	9627.95	-0.00138808	9627.05	-0.000904647	9627.95	-0.00190163	9627.15	-0.00161954	9627.25	0.00181025	9626.95	-0.0139455	9627.85	-0.00476014	9626.95	-0.00640691	9626.95	-0.000577375	9626.95	-0.00177637	9626.95	-0.00432452	9627.05	0.000965046	9627.05	0.000670345	9626.95	-0.00100611
9627.75	-0.00352504	9547.4	0.0480862	9547.4	0.0450032	9627.05	0.000143004	9546	-0.000189568	9546	8.25091e-06	9495.95	0.000617593	9495.95	0.00182038	9495.95	0.00204712	9627.05	-0.001718	9497.35	0.00155316	9628.05	-0.001927	9627.15	-0.0012572	9628.05	-0.00218557	9627.25	-0.00145719	9627.35	0.00244936	9627.05	-0.00997046	9627.95	-0.00268476	9627.05	-0.0034137	9627.05	-0.0046655	9627.05	-0.00265453	9627.05	-0.00264138	9627.15	-0.000188195	9627.15	0.000183576	9627.05	-0.000533667
9627.85	-0.00135909	9547.6	0.0516319	9547.6	0.0498272	9627.15	-0.00017691	9546.2	-0.000103882	9546.2	1.80949e-05	9496.15	0.00104944	9496.15	0.000683893	9496.15	0.00063089	9627.15	-0.00160622	9497.55	0.00139628	9628.15	-0.00139466	9627.25	-0.000818343	9628.15	-0.00229431	9627.35	-0.00183202	9627.45	0.000184464	9627.15	-0.0331191	9628.05	-0.00644519	9627.15	-0.00230558	9627.15	-0.00640401	9627.15	-2.29537e-05	9627.15	-0.00352518	9627.25	-0.00326226	9627.25	0.000363282	9627.15	-0.00108324
9627.95	-0.00560921	9547.8	0.0509761	9547.8	0.040726	9627.25	-0.00017132	9546.4	-8.67649e-05	9546.4	0.000779649	9496.35	0.00026901	9496.35	0.000185161	9496.35	0.00167148	9627.25	-0.00141729	9497.75	0.00054499	9628.25	-0.00172595	9627.35	-0.000369094	9628.25	-0.00217154	9627.45	-0.00170856	9627.55	0.00251126	9627.25	-0.0179989	9628.15	-0.00458216	9627.25	-0.00554839	9627.25	-0.00185433	9627.25	0.00246097	9627.25	-0.00319771	9627.35	-0.002539	9627.35	-0.000545185	9627.25	-0.000879789
9628.05	-0.00263941	9548	0.0497732	9548	0.0464502	9627.35	0.000668931	9546.6	0.000942319	9546.6	0.00177608	9496.55	0.000533037	9496.55	0.000753126	9496.55	0.00227187	9627.35	-0.00181385	9497.95	9.02223e-05	9628.35	-0.00109101	9627.45	-0.00124081	9628.35	-0.0021	9627.55	-0.00172895	9627.65	-0.00161622	9627.35	-0.0124427	9628.25	-0.00345231	9627.35	-0.00296258	9627.35	-0.00219405	9627.35	-0.00221467	9627.35	0.00041346	9627.45	-0.00221107	9627.45	-0.00119344	9627.35	-0.00028879
9628.15	-0.00125444	9548.2	0.054534	9548.2	0.0517827	9627.45	6.53591e-05	9546.8	-5.7598e-05	9546.8	0.00143908	9496.75	0.000741517	9496.75	0.00057954	9496.75	0.00226679	9627.45	-0.00188169	9498.15	0.000730145	9628.45	-0.00134263	9627.55	-0.00107156	9628.45	-0.00225837	9627.65	-0.00166549	9627.75	-0.00142419	9627.45	-0.0373485	9628.35	-0.00452337	9627.45	-0.00140987	9627.45	-0.00175029	9627.45	-0.00280396	9627.45	-0.000980949	9627.55	0.00164406	9627.55	-0.000976681	9627.45	-0.000208528
9628.25	-0.00308022	9548.4	0.0482208	9548.4	0.0502163	9627.55	0.000232658	9547	0.00118617	9547	0.00288124	9496.95	0.00150636	9496.95	0.000711369	9496.95	0.00166238	9627.55	-0.00151857	9498.35	-0.000582525	9628.55	-0.00133979	9627.65	-0.00117129	9628.55	-0.00229059	9627.75	-0.00134369	9627.85	-0.00185157	9627.55	-0.0203041	9628.45	-0.00670067	9627.55	-0.00152238	9627.55	-0.00554229	9627.55	-0.00402245	9627.55	0.00105077	9627.65	-0.00364988	9627.65	0.000367093	9627.55	-0.000479958
9628.35	-0.00692895	9548.6	0.0504755	9548.6	0.033937	9627.65	0.00011639	9547.2	-0.000682834	9547.2	0.00157951	9497.15	0.000782861	9497.15	0.000553124	9497.15	0.000784346	9627.65	-0.00188682	9498.55	0.00247199	9628.65	-0.00167943	9627.75	-0.00206812	9628.65	-0.00239498	9627.85	-0.00141031	9627.95	0.000480448	9627.65	-0.0204092	9628.55	-0.00554734	9627.65	-0.000694584	9627.65	-0.0057568	9627.65	-0.00667545	9627.65	-4.91283e-05	9627.75	-0.00398731	9627.75	-0.00214558	9627.65	-0.000604071
9628.45	-0.0014884	9548.8	0.0518176	9548.8	0.0553085	9627.75	4.89356e-05	9547.4	-0.000163796	9547.4	0.000737605	9497.35	0.000541479	9497.35	0.00108417	9497.35	0.0014462	9627.75	-0.00162371	9498.75	-0.00139901	9628.75	-0.00172779	9627.85	-0.00214999	9628.75	-0.00201556	9627.95	-0.00167354	9628.05	0.000328957	9627.75	-0.0234853	9628.65	-0.00405714	9627.75	-0.00211407	9627.75	-0.0033954	9627.75	-0.0040228	9627.75	-0.00244875	9627.85	-0.00254728	9627.85	-0.000495719	9627.75	-0.000371186
9628.55	-0.00137129	9549	0.0497601	9549	0.0512647	9627.85	1.27329e-05	9547.6	-0.000850414	9547.6	-0.00192212	9497.55	0.0010825	9497.55	0.00165509	9497.55	0.00156147	9627.85	-0.0017994	9498.95	8.15973e-05	9628.85	-0.00159723	9627.95	-8.84528e-05	9628.85	-0.00212576	9628.05	-0.00157628	9628.15	0.00105734	9627.85	-0.018075	9628.75	-0.00725427	9627.85	-0.00292322	9627.85	-0.00680507	9627.85	-0.00429734	9627.85	-0.00286123	9627.95	0.00139278	9627.95	-0.00200227	9627.85	-0.00192298
9628.65	-0.00143976	9549.2	0.0482671	9549.2	0.0423445	9627.95	0.000397068	9547.8	-0.00109082	9547.8	-0.00230419	9497.75	0.000365818	9497.75	0.000501736	9497.75	0.000851769	9627.95	-0.00184123	9499.15	0.00181805	9628.95	-0.00174309	9628.05	-0.000683993	9628.95	-0.00244907	9628.15	-0.00161864	9628.25	-0.000561944	9627.96	-0.0320181	9628.85	-0.00511105	9627.95	-0.00372812	9627.95	-0.0056401	9627.95	-0.00106489	9627.95	-0.00706683	9628.05	-0.00052226	9628.05	0.000190555	9627.95	-0.00329307
9628.75	-0.00394321	9549.4	0.0487419	9549.4	0.0406914	9628.05	0.000311532	9548	-0.000513726	9548	-0.000384271	9497.95	5.52859e-05	9497.95	0.000875284	9497.95	0.000888523	9628.05	-0.0017625	9499.35	-0.000501359	9629.05	-0.00124016	9628.15	-0.00140984	9629.05	-0.00202831	9628.25	-0.00171754	9628.35	0.00108216	9628.05	-0.0360889	9628.95	-0.00399906	9628.05	-0.00182834	9628.05	-0.00600993	9628.05	-0.00493239	9628.05	-0.00754978	9628.15	-0.00206479	9628.14	-0.00334618	9628.05	-0.00179807
9628.85	-0.00286071	9549.6	0.0517459	9549.6	0.0468013	9628.15	3.99332e-05	9548.2	-0.00149908	9548.2	0.00018137	9498.15	0.000559726	9498.15	0.000390689	9498.15	0.00175986	9628.15	-0.00155411	9499.55	0.000379192	9629.15	-0.00181016	9628.25	-0.00111838	9629.15	-0.00216933	9628.35	-0.00177681	9628.45	-0.00220931	9628.15	-0.0347102	9629.05	-0.00525559	9628.15	-0.0013324	9628.15	-0.00122798	9628.15	-0.00386915	9628.15	-0.00361082	9628.25	-0.00328908	9628.25	-0.000665814	9628.15	-0.00167435
9628.95	-0.000228028	9549.8	0.0550362	9549.8	0.048868	9628.25	0.000261442	9548.4	-0.00126362	9548.4	0.00130802	9498.35	0.00110381	9498.35	0.000565356	9498.35	0.00173333	9628.25	-0.0017593	9499.75	0.00188429	9629.25	-0.00169408	9628.35	3.4488e-05	9629.25	-0.00210845	9628.45	-0.00177387	9628.55	-0.00263772	9628.25	-0.0431029	9629.15	-0.00495562	9628.25	-0.00169491	9628.25	0.00509158	9628.25	-0.00152484	9628.25	-0.00355393	9628.35	0.000761527	9628.35	-0.000305695	9628.25	-0.00209874
9629.05	-0.00585688	9550	0.0538814	9550	0.0409077	9628.35	7.49576e-05	9548.6	-0.00078576	9548.6	-5.23025e-05	9498.55	0.000846242	9498.55	0.00134731	9498.55	0.000777636	9628.35	-0.00151465	9499.95	0.00112122	9629.35	-0.00220771	9628.45	-0.000319999	9629.35	-0.00221262	9628.55	-0.00187816	9628.65	0.00170443	9628.35	-0.0561687	9629.25	-0.00704944	9628.35	0.000352055	9628.35	-0.00120967	9628.35	-0.00214821	9628.35	-0.00177765	9628.45	-0.0049638	9628.45	-0.00257626	9628.35	-0.00170259
9629.15	-0.00398205	9550.2	0.0478726	9550.2	0.0418826	9628.45	-0.00012009	9548.8	-0.00119048	9548.8	-0.00048101	9498.75	0.000749772	9498.75	0.000137632	9498.75	0.000827664	9628.45	-0.00150801	9500.15	-0.000931834	9629.45	-0.001578	9628.55	-0.00173447	9629.45	-0.00230605	9628.65	-0.00169712	9628.75	0.000460649	9628.45	-0.0381844	9629.35	-0.00357599	9628.45	0.000708969	9628.45	0.000737388	9628.45	-0.00203796	9628.45	-0.00213621	9628.55	-0.00171455	9628.55	-0.00041848	9628.45	-0.0002635
9629.25	-3.454e-05	9550.4	0.0514018	9550.4	0.0504197	9628.55	-0.000350808	9549	-0.00171798	9549	-0.000389032	9498.95	0.00076391	9498.95	1.49907e-05	9498.95	0.00102958	9628.55	-0.00192304	9500.35	0.00106165	9629.55	-0.00202272	9628.65	-0.000252921	9629.55	-0.00210781	9628.75	-0.00181829	9628.85	0.00146158	9628.55	-0.0309359	9629.45	-0.00744485	9628.55	0.0036538	9628.55	-0.00280431	9628.55	-0.00239806	9628.55	-0.00253509	9628.65	0.000317602	9628.65	0.00125833	9628.55	-0.000681995
9629.35	-0.00424873	9550.6	0.0470243	9550.6	0.0485464	9628.65	-0.000146557	9549.2	-0.00261164	9549.2	-0.00119199	9499.15	6.84366e-05	9499.15	0.00104514	9499.15	8.7414e-05	9628.65	-0.00164841	9500.55	-0.000205361	9629.65	-0.001601	9628.75	-0.000834127	9629.65	-0.00218645	9628.85	-0.00197846	9628.95	0.00362653	9628.65	-0.017791	9629.55	-0.0100812	9628.65	0.00112089	9628.65	-0.00322662	9628.65	-0.00444383	9628.65	-0.00152713	9628.75	-0.00169622	9628.75	-0.00104989	9628.65	-0.000631781
9629.45	-0.00398841	9550.8	0.05194	9550.8	0.0476758	9628.75	-0.000239965	9549.4	-0.00216927	9549.4	-0.000417205	9499.35	0.000283791	9499.35	0.000915714	9499.35	-4.56661e-05	9628.75	-0.00163644	9500.75	0.00153825	9629.75	-0.00166074	9628.85	-0.00163438	9629.75	-0.00253843	9628.95	-0.00192979	9629.05	0.00313186	9628.75	-0.0171967	9629.65	-0.00381088	9628.75	-0.000512415	9628.75	-0.00203285	9628.75	-0.00294517	9628.75	-0.00307757	9628.85	-0.00206844	9628.85	-0.00185154	9628.75	-2.28782e-05
9629.55	-0.0043378	9551	0.043999	9551	0.0480515	9628.85	-0.000447138	9549.6	-0.00247196	9549.6	-0.000744227	9499.55	0.000996698	9499.55	0.000333614	9499.55	0.00067514	9628.85	-0.00166126	9500.95	0.0017146	9629.85	-0.00121655	9628.95	-0.000525583	9629.85	-0.00221216	9629.05	-0.00182021	9629.15	-0.0030363	9628.85	-0.0261676	9629.75	-0.00194515	9628.85	-0.000126975	9628.85	-0.000781899	9628.85	-0.0014597	9628.85	-0.000692749	9628.95	-0.00210343	9628.95	0.00032297	9628.85	0.000149086
9629.65	-0.000229912	9551.2	0.053805	9551.2	0.0357648	9628.95	-0.000228004	9549.8	-0.00198745	9549.8	0.000368548	9499.75	0.000653222	9499.75	-1.78868e-05	9499.75	0.00107949	9628.95	-0.00179219	9501.15	-0.000912965	9629.95	-0.00200006	9629.05	-0.000583678	9629.95	-0.00207819	9629.15	-0.00186632	9629.25	-0.00180797	9628.95	-0.038711	9629.85	-0.00776937	9628.95	0.00100842	9628.95	0.00645097	9628.95	-0.00386202	9628.95	-0.00104591	9629.05	-0.00254198	9629.05	-0.00225042	9628.95	0.000379
9629.75	-0.00236387	9551.4	0.0460031	9551.4	0.0513056	9629.05	0.000397003	9550	-0.00252351	9550	-2.77889e-05	9499.95	-0.000272382	9499.95	0.00109131	9499.95	0.00197349	9629.05	-0.00173764	9501.35	0.000465118	9630.05	-0.00224507	9629.15	-0.00134447	9630.05	-0.00216558	9629.25	-0.00199071	9629.35	-0.000526588	9629.05	-0.01359	9629.95	-0.00889308	9629.05	0.001703	9629.05	0.00397233	9629.05	0.00353651	9629.05	-0.00339869	9629.15	-0.000631076	9629.15	-0.00180095	9629.05	7.64479e-05
9629.85	-0.00254593	9551.6	0.0549297	9551.6	0.0466483	9629.15	0.000349902	9550.2	-0.00210739	9550.2	2.31795e-05	9500.15	-0.000145377	9500.15	0.000507498	9500.15	0.00180145	9629.15	-0.00174837	9501.55	-0.000138108	9630.15	-0.00207316	9629.25	-0.000715201	9630.15	-0.00187298	9629.35	-0.00174274	9629.45	-0.000449048	9629.15	-0.0372423	9630.05	-0.0043772	9629.15	-0.000641064	9629.15	0.00396321	9629.15	-0.00199137	9629.15	-0.00220555	9629.25	-0.00238345	9629.25	-0.000812787	9629.15	-0.000747399
9629.95	-0.00174733	9551.8	0.0483094	9551.8	0.0419452	9629.25	0.000558878	9550.4	-0.00128552	9550.4	-0.000335665	9500.35	0.000672422	9500.35	0.00114454	9500.35	0.000381563	9629.25	-0.00172406	9501.75	0.00142	9630.25	-0.00163795	9629.35	-0.00153029	9630.25	-0.00193728	9629.45	-0.00177147	9629.55	-0.00125373	9629.25	-0.015823	9630.15	-0.0100645	9629.25	0.00228719	9629.25	-0.000245462	9629.25	-0.00210971	9629.25	-0.00499319	9629.35	-0.000143249	9629.35	-0.00480182	9629.25	-0.000117218
9630.05	-0.00205493	9552	0.0509834	9552	0.0520884	9629.35	5.10408e-05	9550.6	-0.0034652	9550.6	-0.0002934	9500.55	-3.07511e-06	9500.55	0.00126209	9500.55	0.000556895	9629.35	-0.00180728	9501.95	0.00189292	9630.35	-0.00230905	9629.45	-0.000666613	9630.35	-0.00241682	9629.55	-0.00199602	9629.65	0.000659564	9629.35	-0.015124	9630.25	-0.00987797	9629.35	-0.00121151	9629.35	-0.00533059	9629.35	-0.0019155	9629.35	-0.00019538	9629.45	7.72789e-05	9629.45	0.00256331	9629.35	-0.00121822
9630.15	-0.00237126	9552.2	0.048146	9552.2	0.0509485	9629.45	0.00105678	9550.8	-0.00188878	9550.8	-0.00111288	9500.75	0.000218069	9500.75	-0.000171192	9500.75	0.00177461	9629.45	-0.0020192	9502.15	0.00175913	9630.45	-0.00168941	9629.55	-0.000691275	9630.45	-0.00222459	9629.65	-0.00190342	9629.75	-0.00232388	9629.45	-0.031316	9630.35	-0.00830911	9629.45	-0.00237145	9629.45	-0.00333352	9629.45	-0.000568618	9629.45	-0.00233637	9629.55	-0.00149246	9629.55	-0.000319507	9629.45	-0.00127755
9630.25	-0.00132113	9552.4	0.0484879	9552.4	0.0390062	9629.55	0.000561492	9551	-0.0042421	9551	-0.000464755	9500.95	0.000670899	9500.95	-0.000226763	9500.95	0.000253205	9629.55	-0.00193209	9502.35	-0.00243386	9630.55	-0.00244851	9629.65	-0.00254365	9630.55	-0.00204691	9629.75	-0.00193204	9629.85	-0.00377526	9629.55	-0.0327032	9630.45	-0.00592029	9629.55	0.000129357	9629.55	-0.00296304	9629.55	-0.00781079	9629.55	-0.00384497	9629.65	-0.00277598	9629.65	-0.0021325	9629.55	-0.00203966
9630.35	-0.0020915	9552.6	0.0491633	9552.6	0.0410213	9629.65	0.000623569	9551.2	-0.002195	9551.2	-0.00038858	9501.15	0.000432813	9501.15	0.000459052	9501.15	0.00163909	9629.65	-0.00185628	9502.55	0.0023081	9630.65	-0.0017928	9629.75	-0.000407182	9630.65	-0.00241937	9629.85	-0.0022448	9629.95	-0.00213119	9629.65	0.0123655	9630.55	-0.00863466	9629.65	-0.000551449	9629.65	-0.00206639	9629.65	-0.00519593	9629.65	-0.00125469	9629.75	-0.00160132	9629.75	0.0018985	9629.65	-0.000847528
9630.45	-0.00292502	9552.8	0.0435666	9552.8	0.0439593	9629.75	0.000539613	9551.4	-0.00322889	9551.4	-7.59203e-05	9501.35	0.000680288	9501.35	0.000456126	9501.35	0.0018323	9629.75	-0.00183791	9502.75	-1.88258e-05	9630.75	-0.00219819	9629.85	0.000860686	9630.75	-0.00232613	9629.95	-0.001988	9630.05	-0.0026372	9629.75	-0.000822251	9630.65	-0.00878698	9629.75	0.000802881	9629.75	-0.00381597	9629.75	-0.00234866	9629.75	0.00104211	9629.85	-2.04411e-06	9629.85	5.69594e-05	9629.75	-0.00121107
9630.55	-0.00585479	9553	0.0551161	9553	0.0434971	9629.85	0.00107642	9551.6	-0.00293389	9551.6	-0.000815098	9501.55	0.000597516	9501.55	0.00108892	9501.55	0.00070429	9629.85	-0.00188449	9502.95	0.000638621	9630.85	-0.00190515	9629.95	-0.00154199	9630.85	-0.00230139	9630.05	-0.00209044	9630.15	-0.000645392	9629.85	0.00167535	9630.75	-0.0116847	9629.85	0.00102232	9629.85	-0.00572575	9629.85	-0.0052384	9629.85	-0.00244331	9629.95	-0.00339573	9629.95	-0.00251239	9629.85	-0.000687309
9630.65	-0.000691311	9553.2	0.0460524	9553.2	0.0358076	9629.95	0.000528714	9551.8	-0.00200169	9551.8	-0.000505028	9501.75	0.000572385	9501.75	0.00105726	9501.75	0.0011396	9629.95	-0.00201277	9503.15	0.000482689	9630.95	-0.00178044	9630.05	-0.00179163	9630.95	-0.00219135	9630.15	-0.00191149	9630.25	-0.002919	9629.95	0.00405746	9630.85	-0.0113337	9629.95	-0.00103496	9629.95	-0.00308975	9629.95	-0.00126741	9629.95	-0.00226167	9630.05	0.00147946	9630.05	-0.000632335	9629.95	0.000220015
9630.75	-0.00156349	9553.4	0.048831	9553.4	0.0521445	9630.05	0.000520432	9552	-0.00161762	9552	0.000667683	9501.95	8.5941e-05	9501.95	9.49162e-05	9501.95	0.00117738	9630.05	-0.00194756	9503.35	0.00150235	9631.05	-0.00201911	9630.15	-0.00010562	9631.05	-0.00252071	9630.25	-0.00202622	9630.35	-0.00156204	9630.05	0.00988542	9630.95	-0.00909967	9630.05	0.00189008	9630.05	-0.00538822	9630.05	-0.00310958	9630.05	-0.00253014	9630.15	-0.00196362	9630.15	-0.00120761	9630.05	5.10454e-05
9630.85	-0.00528975	9553.6	0.0448071	9553.6	0.0399459	9630.15	0.000818711	9552.2	-0.00296006	9552.2	0.000957516	9502.15	-9.5277e-05	9502.15	-0.000776647	9502.15	0.000704786	9630.15	-0.00173324	9503.55	0.00061306	9631.15	-0.00244325	9630.25	-0.000827874	9631.15	-0.0026641	9630.35	-0.00219596	9630.45	-0.00354791	9630.15	-0.00147557	9631.05	-0.0108003	9630.15	-0.00111019	9630.15	-0.00338961	9630.15	-0.00323234	9630.15	-0.00203247	9630.25	-0.00318627	9630.25	-0.0017188	9630.15	-0.000641501
9630.95	-0.00558756	9553.8	0.0452871	9553.8	0.037454	9630.25	0.000663145	9552.4	-0.00241683	9552.4	0.000443808	9502.35	0.000612255	9502.35	0.00147894	9502.35	0.000403453	9630.25	-0.00179373	9503.75	0.0013328	9631.25	-0.00203506	9630.35	-0.00158897	9631.25	-0.00210438	9630.45	-0.00217025	9630.55	-0.000964799	9630.25	0.00592424	9631.15	-0.00799383	9630.25	-0.00027005	9630.25	-0.00243717	9630.25	-0.00290598	9630.25	-0.00160524	9630.35	-0.00161005	9630.35	0.00220799	9630.25	-5.57312e-05
9631.05	-0.00246397	9554	0.0497757	9554	0.0524662	9630.35	0.000792941	9552.6	-0.00210012	9552.6	-0.00196975	9502.55	0.000345737	9502.55	0.000380662	9502.55	-0.000859642	9630.35	-0.00177258	9503.95	0.000121659	9631.35	-0.00227821	9630.45	-0.0006644	9631.35	-0.00243555	9630.55	-0.00200954	9630.65	-0.00127897	9630.35	-0.0146183	9631.25	-0.0100212	9630.35	-0.00239275	9630.35	-0.00501073	9630.35	-0.00253161	9630.35	0.00134621	9630.45	-0.00257393	9630.45	-0.000910707	9630.35	-0.0006267
9631.15	0.000539886	9554.2	0.0461213	9554.2	0.0443183	9630.45	0.000476865	9552.8	-0.00259172	9552.8	-0.00285129	9502.75	-0.000592163	9502.75	0.000224906	9502.75	0.000456599	9630.45	-0.00176234	9504.15	-0.000245388	9631.45	-0.00194249	9630.55	-0.000875932	9631.45	-0.00267104	9630.65	-0.00223218	9630.75	-0.000355908	9630.45	-0.000336607	9631.35	-0.0147365	9630.45	0.00090509	9630.45	-0.00246898	9630.45	-0.00380054	9630.45	-0.00204789	9630.55	-6.33621e-05	9630.55	-0.0025792	9630.45	-0.00139024
9631.25	-0.00200888	9554.4	0.0637949	9554.4	0.0623543	9630.55	0.000562164	9553	-0.00219403	9553	-0.00241481	9502.95	-2.70863e-05	9502.95	0.000720378	9502.95	0.00133872	9630.55	-0.0017791	9504.35	0.0009333	9631.55	-0.00182701	9630.65	-0.00176715	9631.55	-0.00230559	9630.75	-0.00244032	9630.85	-0.00462599	9630.55	-0.0148434	9631.45	-0.0099587	9630.55	-0.0004243	9630.55	-0.00132633	9630.55	-0.0013144	9630.55	-0.00527085	9630.65	-0.00037059	9630.65	0.00115036	9630.55	-0.000496745
9631.35	-0.00264217	9554.6	0.0652119	9554.6	0.0544182	9630.65	0.000424375	9553.2	-0.00273246	9553.2	-0.00149205	9503.15	0.00032972	9503.15	-0.000259112	9503.15	0.000807422	9630.65	-0.00172394	9504.55	-0.000319439	9631.65	-0.00210541	9630.75	-0.00161225	9631.65	-0.00235321	9630.85	-0.00235464	9630.95	-0.00227526	9630.65	-0.0133466	9631.55	-0.0108333	9630.65	-0.00359163	9630.65	-0.00547512	9630.65	-0.00262194	9630.65	-0.00683577	9630.75	-0.0012717	9630.75	-0.00210865	9630.65	-0.000303547
9631.45	-0.00227981	9554.8	0.0612235	9554.8	0.0650269	9630.75	0.00132867	9553.4	-0.00305217	9553.4	-0.00164102	9503.35	0.000278873	9503.35	0.000311467	9503.35	0.0024338	9630.75	-0.00167322	9504.75	0.00087742	9631.75	-0.00247187	9630.85	-0.00135088	9631.75	-0.00259285	9630.95	-0.00214087	9631.05	-0.00609504	9630.75	-0.0141204	9631.65	-0.0106143	9630.75	-0.00162691	9630.75	-0.00899035	9630.75	-0.0027489	9630.75	-0.00740139	9630.85	-0.00198305	9630.85	-0.00184308	9630.75	-0.00114407
9631.55	-0.00126042	9555	0.0553174	9555	0.050472	9630.85	0.000625516	9553.6	-0.00251795	9553.6	-0.00333141	9503.55	0.00051809	9503.55	0.000217357	9503.55	0.000982257	9630.85	-0.00178189	9504.95	0.00178222	9631.85	-0.00260643	9630.95	-0.000674682	9631.85	-0.00262059	9631.05	-0.00215002	9631.15	-0.00381266	9630.85	-0.0214422	9631.75	-0.0110585	9630.85	-0.00119596	9630.85	-0.00485375	9630.85	-0.00410757	9630.85	-0.000327507	9630.95	-0.000213305	9630.95	0.00150091	9630.85	-0.00218139
9631.65	-0.00174629	9555.2	0.0382744	9555.2	0.0438348	9630.95	0.000142555	9553.8	-0.00272551	9553.8	-0.00408594	9503.75	0.00116936	9503.75	0.000430764	9503.75	0.00204182	9630.95	-0.00184269	9505.15	0.00141934	9631.95	-0.00230584	9631.05	-0.00249566	9631.95	-0.00217839	9631.15	-0.00232369	9631.25	-0.00274726	9630.95	-0.018965	9631.85	-0.0120411	9630.95	-0.000259931	9630.95	-0.00402337	9630.95	-0.00562713	9630.95	-0.00109778	9631.05	0.000820317	9631.05	-0.000923601	9630.95	-0.00142718
9631.75	-0.0028238	9555.4	0.0381306	9555.4	0.0379967	9631.05	0.000677046	9554	-0.00290095	9554	-0.00446342	9503.95	-0.000157537	9503.95	0.00031311	9503.95	0.00170041	9631.05	-0.00204602	9505.35	0.000454944	9632.05	-0.00227488	9631.15	-0.00251223	9632.05	-0.00239081	9631.25	-0.00232141	9631.35	-0.00442012	9631.05	-0.0204873	9631.95	-0.0112163	9631.05	0.000309817	9631.05	-0.000102	9631.05	-0.00606276	9631.05	-0.0050304	9631.15	-0.000744033	9631.15	0.000312129	9631.05	-0.00091032
9631.85	-0.00281144	9555.6	0.0289844	9555.6	0.0435185	9631.15	0.000990887	9554.2	-0.000463946	9554.2	-0.00194934	9504.15	0.000363337	9504.15	-0.000112833	9504.15	0.000684281	9631.15	-0.00187509	9505.55	-0.00142221	9632.15	-0.00204468	9631.25	-0.00211089	9632.15	-0.00250052	9631.35	-0.00237223	9631.45	-0.00231559	9631.15	-0.0141281	9632.05	-0.0118837	9631.15	-0.00122343	9631.15	-0.00475856	9631.15	-0.00267684	9631.15	-0.00665753	9631.25	-0.00297099	9631.25	0.00169345	9631.15	-0.000643049
9631.95	-0.00531124	9555.8	0.0262753	9555.8	0.0301583	9631.25	0.000354662	9554.4	-0.000238657	9554.4	-0.000626525	9504.35	0.00030502	9504.35	0.000778084	9504.35	-0.00139315	9631.25	-0.00190986	9505.75	0.000310956	9632.25	-0.00184679	9631.35	-0.00119159	9632.25	-0.00244787	9631.45	-0.00255509	9631.55	-0.00474029	9631.25	-0.0244745	9632.15	-0.0115489	9631.25	-0.00092188	9631.25	-0.00328135	9631.25	-0.00319606	9631.25	-0.00234503	9631.35	-0.0020407	9631.35	-0.00204978	9631.25	-0.00149528
9632.05	-0.00126876	9556	0.0334533	9556	0.0366277	9631.35	-0.000234886	9554.6	0.00248258	9554.6	0.000449829	9504.55	0.000756402	9504.55	0.000272826	9504.55	0.000994928	9631.35	-0.00200164	9505.95	0.00055842	9632.35	-0.00197954	9631.45	-0.00161082	9632.35	-0.00244543	9631.55	-0.00242977	9631.65	-0.003825	9631.35	-0.021743	9632.25	-0.00916126	9631.35	0.000932831	9631.35	-0.00494346	9631.35	-0.00154283	9631.35	-9.40026e-05	9631.45	-0.00107658	9631.45	-0.00118531	9631.35	-0.00104765
9632.15	0.000791527	9556.2	0.0333718	9556.2	0.0414838	9631.45	0.00122209	9554.8	0.00231578	9554.8	-0.00095684	9504.75	0.00093972	9504.75	0.00105114	9504.75	0.00076037	9631.45	-0.00182762	9506.15	0.0015262	9632.45	-0.00242673	9631.55	-0.00241147	9632.45	-0.00228804	9631.65	-0.00236612	9631.75	-0.0072454	9631.45	-0.0289486	9632.35	-0.0119812	9631.45	-0.00232083	9631.45	-0.00636919	9631.45	-0.00215934	9631.45	-0.000126311	9631.55	-0.00204581	9631.55	0.00157881	9631.45	-0.000199602
9632.25	-0.00416849	9556.4	0.0378341	9556.4	0.0330247	9631.55	0.000224268	9555	-0.00018268	9555	5.4073e-05	9504.95	0.000521074	9504.95	-0.000135199	9504.95	0.000161011	9631.55	-0.00206628	9506.35	-0.00140113	9632.55	-0.00230546	9631.65	-0.00233487	9632.55	-0.00242733	9631.75	-0.00245133	9631.85	-0.00685044	9631.55	-0.0252463	9632.45	-0.0110723	9631.55	0.000751678	9631.55	-0.00225945	9631.55	-0.00158035	9631.55	-0.00117245	9631.65	3.38359e-05	9631.65	-0.000277666	9631.55	-0.000669968
9632.35	-0.00172302	9556.6	0.0369188	9556.6	0.0378285	9631.65	3.26274e-05	9555.19	-0.000672845	9555.2	0.00113481	9505.15	0.000568981	9505.15	0.000574464	9505.15	0.00158304	9631.65	-0.00190544	9506.55	0.00191694	9632.65	-0.00221595	9631.75	-0.00170995	9632.65	-0.00229182	9631.85	-0.00235428	9631.95	-0.00414638	9631.65	-0.0150133	9632.55	-0.0104307	9631.65	0.00142627	9631.65	0.000108895	9631.65	-0.00464978	9631.65	-0.00120378	9631.75	-0.00143574	9631.75	-0.00142578	9631.65	-0.00219387
9632.45	-0.00262076	9556.8	0.041054	9556.8	0.0315405	9631.75	0.000606694	9555.4	-0.00198035	9555.4	0.000400613	9505.35	0.000224417	9505.35	-0.000324938	9505.35	0.000544191	9631.75	-0.00199619	9506.75	-0.000511316	9632.75	-0.00197128	9631.85	-0.00160428	9632.75	-0.00218319	9631.95	-0.00253612	9632.05	-0.00452673	9631.75	0.00550765	9632.65	-0.0130763	9631.75	-0.00296407	9631.75	0.0015546	9631.75	-0.00283835	9631.75	-0.000392732	9631.85	-0.000471755	9631.85	0.00270349	9631.75	-0.00125102
9632.55	-0.00533532	9557	0.0295693	9557	0.045036	9631.85	0.000341193	9555.6	-0.00443657	9555.6	-0.0011304	9505.55	-3.42694e-05	9505.55	-9.89486e-05	9505.55	-0.000355104	9631.85	-0.00211839	9506.95	0.000394897	9632.85	-0.00212481	9631.95	-0.000703312	9632.85	-0.00219643	9632.05	-0.00249764	9632.15	-0.00370119	9631.85	0.0180038	9632.75	-0.0120323	9631.85	-0.00471504	9631.85	0.000355331	9631.85	-0.006238	9631.85	-0.000859889	9631.95	0.00136491	9631.95	-0.0022319	9631.85	-0.00117491
9632.65	-0.00395727	9557.2	0.0326194	9557.2	0.0392058	9631.95	0.000245589	9555.8	-0.00579144	9555.8	-0.002246	9505.75	0.000638349	9505.75	0.000769276	9505.75	0.00104305	9631.95	-0.00191704	9507.15	-0.000292853	9632.95	-0.00248693	9632.05	-0.00206939	9632.95	-0.00242138	9632.15	-0.00239355	9632.25	-0.00752206	9631.95	0.00893701	9632.85	-0.0112614	9631.95	-0.00103917	9631.95	0.00388174	9631.95	-0.00386082	9631.95	-0.00406895	9632.05	-0.00115165	9632.05	0.00251841	9631.95	-0.00137109
9632.75	-0.0018575	9557.4	0.0330108	9557.4	0.0399179	9632.05	0.000709177	9556	-0.00508504	9556	-0.00225471	9505.95	0.000201669	9505.95	-8.81809e-05	9505.95	0.000259439	9632.05	-0.00206974	9507.35	0.00182583	9633.05	-0.00220625	9632.15	-0.00156195	9633.05	-0.00222271	9632.25	-0.00277512	9632.35	-0.00543037	9632.05	0.0288257	9632.95	-0.0105042	9632.05	-0.00123573	9632.05	0.000212334	9632.05	-0.00304297	9632.05	-0.0043121	9632.15	-0.00128615	9632.15	0.00140157	9632.05	-0.000536998
9632.85	-0.004275	9557.6	0.0349812	9557.6	0.0355462	9632.15	0.000500632	9556.2	-0.00415456	9556.2	-0.00195381	9506.15	0.000496707	9506.15	0.00191194	9506.15	0.000620278	9632.15	-0.00216472	9507.55	-0.00146321	9633.15	-0.00256628	9632.25	-0.00298765	9633.15	-0.00238498	9632.35	-0.00237568	9632.45	-0.0060187	9632.15	0.0145368	9633.05	-0.0118842	9632.15	-0.00104787	9632.15	-0.00351403	9632.15	-0.00314581	9632.15	-0.00290099	9632.25	-0.00130332	9632.25	-0.000896429	9632.15	-0.00180961
9632.95	-0.000857037	9557.8	0.0359491	9557.8	0.0368012	9632.25	0.000397311	9556.4	-0.00290885	9556.4	-0.00195498	9506.35	7.20494e-05	9506.35	-0.000786447	9506.35	0.00139419	9632.25	-0.00193537	9507.75	0.00213695	9633.25	-0.0023402	9632.35	-0.00144662	9633.25	-0.00250504	9632.45	-0.00236191	9632.55	-0.00486156	9632.25	0.0192541	9633.15	-0.0113097	9632.25	-0.00264935	9632.25	-0.00622603	9632.25	-0.00272175	9632.25	-0.00429406	9632.35	-0.00239017	9632.35	-0.00230878	9632.25	-0.000660601
9633.05	-0.00455754	9558	0.03809	9558	0.0432449	9632.35	0.000837914	9556.6	-0.00345959	9556.6	-0.000808291	9506.55	0.000605233	9506.55	0.00147776	9506.55	0.00145255	9632.35	-0.0020795	9507.95	-0.000921125	9633.35	-0.00198167	9632.45	-0.00132677	9633.35	-0.00256586	9632.55	-0.0023549	9632.65	-0.00344822	9632.35	0.0301098	9633.25	-0.00812871	9632.35	0.00181721	9632.35	-0.00252888	9632.35	-0.00432153	9632.35	-0.00050684	9632.45	-0.00102307	9632.45	-0.00088655	9632.35	-0.000100993
9633.15	-0.00362276	9558.2	0.033215	9558.2	0.0331084	9632.45	0.0008242	9556.8	-0.00293228	9556.8	-0.000560276	9506.75	0.000766932	9506.75	0.000541514	9506.75	0.000665943	9632.45	-0.00181658	9508.15	-0.00019297	9633.45	-0.00190407	9632.55	-0.00218289	9633.45	-0.00247151	9632.65	-0.00214642	9632.75	-0.00941873	9632.45	0.0320242	9633.35	-0.0108495	9632.45	0.000239007	9632.45	-0.00053877	9632.45	-0.000375287	9632.45	-0.00101942	9632.56	-0.00094042	9632.55	-0.000723171	9632.45	-0.00125529
9633.25	0.000706142	9558.4	0.0337536	9558.4	0.0325579	9632.55	0.000426568	9557	-0.00374131	9557	-0.00129572	9506.95	0.000489936	9506.95	0.000320972	9506.95	0.00114508	9632.55	-0.00205302	9508.35	0.000668522	9633.55	-0.00243007	9632.65	-0.00206377	9633.55	-0.00233599	9632.75	-0.00226601	9632.85	-0.00324392	9632.55	0.0353372	9633.45	-0.00994945	9632.55	-0.00390154	9632.55	0.00320675	9632.55	-0.00328632	9632.55	-0.0064775	9632.65	-0.000552358	9632.65	-0.000317679	9632.55	-0.00195812
9633.35	-0.00449809	9558.6	0.0310272	9558.6	0.038657	9632.65	0.000521674	9557.2	-0.0036478	9557.2	-0.000596955	9507.15	0.000823517	9507.15	-0.00036778	9507.15	0.000527964	9632.65	-0.00200616	9508.55	0.000270692	9633.65	-0.00218197	9632.75	-0.00214898	9633.65	-0.0022382	9632.85	-0.00218769	9632.95	-0.00561494	9632.65	0.00196356	9633.55	-0.00793642	9632.65	-0.00281157	9632.65	0.00538483	9632.65	-0.00247092	9632.65	-0.00135652	9632.75	-0.00367126	9632.75	-0.000404385	9632.65	-0.00127813
9633.45	-0.00391538	9558.8	0.0400525	9558.8	0.040084	9632.75	0.00127046	9557.4	-0.00298497	9557.4	-0.00311339	9507.35	0.000158788	9507.35	0.000165552	9507.35	0.000112915	9632.75	-0.00195799	9508.75	0.000664986	9633.75	-0.00227991	9632.85	-0.00114279	9633.75	-0.00249425	9632.95	-0.0019318	9633.05	-0.00324172	9632.75	0.0331049	9633.65	-0.00660046	9632.75	0.000457906	9632.75	-0.00141388	9632.75	-0.00119324	9632.75	0.00060728	9632.85	-0.000550913	9632.85	-0.000953865	9632.75	-0.00208749
9633.55	-0.00227545	9559	0.0289386	9559	0.0461686	9632.85	0.000738712	9557.6	-0.00278006	9557.6	-0.00179755	9507.55	0.000135729	9507.55	7.44403e-05	9507.55	0.000273141	9632.85	-0.00205147	9508.95	-0.00164195	9633.85	-0.00175142	9632.95	-0.00161199	9633.85	-0.00215131	9633.05	-0.00222407	9633.15	-0.00652473	9632.85	0.00808945	9633.75	-0.00973055	9632.85	-0.000705718	9632.85	0.00844948	9632.85	-0.0039896	9632.85	-0.000460554	9632.95	-0.00131658	9632.95	-0.0023816	9632.85	-0.00135654
9633.65	-0.00200692	9559.2	0.0398243	9559.2	0.0461346	9632.95	0.00110234	9557.8	-0.00365861	9557.8	-0.00221351	9507.75	-0.000101848	9507.75	0.000662019	9507.75	-0.000169123	9632.95	-0.0020453	9509.15	0.000637564	9633.95	-0.00190831	9633.05	-0.00197346	9633.95	-0.00219896	9633.15	-0.00224779	9633.25	-0.00610169	9632.95	0.01526	9633.85	-0.00958442	9632.95	-0.00130442	9632.95	0.00177832	9632.95	-0.00364759	9632.95	-0.00267097	9633.05	-0.000385393	9633.05	0.00016663	9632.95	-0.00113172
9633.75	-0.00177015	9559.4	0.0330948	9559.4	0.0254215	9633.05	0.000942727	9558	-0.00261239	9558	-0.000308236	9507.95	-0.000288079	9507.95	0.000476866	9507.95	-0.00101014	9633.04	-0.00202119	9509.35	-7.32526e-05	9634.05	-0.00171636	9633.15	-0.00148792	9634.05	-0.00244711	9633.25	-0.00209821	9633.35	-0.00512537	9633.05	0.0026553	9633.95	-0.00394948	9633.05	0.00327384	9633.05	0.000814245	9633.05	-0.000607694	9633.05	-0.00835609	9633.15	-0.00035342	9633.15	-0.00354368	9633.05	-0.00163124
9633.85	-0.000475	9559.6	0.0419873	9559.6	0.0348465	9633.15	0.000555332	9558.2	-0.00199485	9558.2	-0.000166792	9508.15	0.000938725	9508.15	-0.000758186	9508.15	-0.000511818	9633.15	-0.00211322	9509.55	0.000179332	9634.15	-0.00180261	9633.25	-0.00210063	9634.15	-0.00234982	9633.35	-0.00216882	9633.45	-0.00524226	9633.15	0.00630109	9634.05	-0.00909604	9633.15	-0.00208261	9633.15	-0.00224578	9633.15	-0.001878	9633.15	-0.00265815	9633.25	-0.00256493	9633.25	0.000195393	9633.15	-0.00085051
9633.95	-0.00285434	9559.8	0.0338882	9559.8	0.0457291	9633.25	0.000205735	9558.4	-0.00169921	9558.4	-0.000137538	9508.35	0.000478306	9508.35	0.00069395	9508.35	0.000962586	9633.25	-0.0021478	9509.75	-4.28137e-05	9634.25	-0.00210186	9633.35	-0.00128948	9634.25	-0.00208032	9633.45	-0.00203829	9633.55	-0.00689971	9633.25	-0.0148637	9634.15	-0.0071768	9633.25	-0.0033535	9633.25	-0.00267364	9633.25	-0.00182039	9633.25	-0.0025422	9633.35	-0.000914858	9633.35	0.00149983	9633.25	-0.00164653
9634.05	-0.00236182	9560	0.0392958	9560	0.0436137	9633.35	0.00118761	9558.6	-0.00174188	9558.6	0.00013583	9508.55	0.000179348	9508.55	0.000941701	9508.55	0.00136979	9633.35	-0.00207516	9509.95	0.000783569	9634.35	-0.00199728	9633.46	-0.00116839	9634.35	-0.00220923	9633.55	-0.00212883	9633.65	-0.00676359	9633.35	0.00574779	9634.25	-0.00620026	9633.35	-0.00565193	9633.35	-0.00658969	9633.35	-0.0060209	9633.35	-0.00216358	9633.45	0.000539733	9633.45	-0.0017375	9633.35	-0.000751668
9634.15	-0.00244018	9560.2	0.034186	9560.2	0.032641	9633.45	0.00102429	9558.8	-0.0023546	9558.8	-0.000300708	9508.75	0.00108786	9508.75	-0.000594462	9508.75	0.00111225	9633.45	-0.00220701	9510.15	-0.000242921	9634.45	-0.00233179	9633.55	-0.00204959	9634.45	-0.00222394	9633.65	-0.00218042	9633.75	-0.00832735	9633.45	0.00442301	9634.35	-0.00777378	9633.45	-0.00142793	9633.45	-0.00477189	9633.45	-0.0017627	9633.45	-0.00363202	9633.55	-1.4986e-05	9633.55	-0.00108005	9633.45	-0.000461542
9634.25	-0.00264881	9560.4	0.036395	9560.4	0.0400991	9633.55	0.000542768	9559	-0.00183454	9559	0.000120572	9508.95	0.000139498	9508.95	-0.000719289	9508.95	0.00114123	9633.55	-0.00223582	9510.35	-0.00079151	9634.55	-0.00189508	9633.65	-0.00154596	9634.55	-0.00219286	9633.75	-0.00216825	9633.85	-0.00191897	9633.55	-0.00662452	9634.45	-0.00528432	9633.55	-0.00152897	9633.55	0.00520517	9633.55	-0.000986612	9633.55	-0.004064	9633.65	-0.00226588	9633.65	-0.000130464	9633.55	-0.000162978
9634.35	-0.00259625	9560.6	0.0400209	9560.6	0.042989	9633.65	0.000219341	9559.2	-0.00309467	9559.2	-0.000890995	9509.15	8.66142e-05	9509.15	-0.000271518	9509.15	0.00153777	9633.65	-0.00224413	9510.55	0.00138249	9634.65	-0.00186841	9633.75	-0.00141824	9634.65	-0.00220322	9633.85	-0.00208114	9633.95	-0.00472794	9633.65	-0.00168967	9634.55	-0.00671151	9633.65	-0.00396803	9633.65	0.0102139	9633.65	-0.0024559	9633.65	-0.00420541	9633.75	-0.00303058	9633.75	-0.0022487	9633.65	-0.000663166
9634.45	-0.00378467	9560.8	0.040544	9560.8	0.0331435	9633.75	0.000815552	9559.4	-0.00231986	9559.4	-0.0018745	9509.35	0.000314192	9509.35	0.000366487	9509.35	0.00060736	9633.75	-0.00205636	9510.75	0.000918642	9634.75	-0.00178417	9633.85	-0.000286213	9634.75	-0.00230915	9633.95	-0.00222326	9634.05	-0.0053424	9633.75	-0.00552933	9634.65	-0.00313511	9633.75	-0.00404209	9633.75	0.00904422	9633.75	-0.00138511	9633.75	0.00123646	9633.85	-0.00181944	9633.85	-0.00105438	9633.75	0.000398853
9634.55	-0.00292712	9561	0.0372181	9561	0.0333965	9633.85	0.000315241	9559.6	-0.00410996	9559.6	-0.00310565	9509.55	-0.000488637	9509.55	-0.00060483	9509.55	8.23189e-05	9633.85	-0.00188281	9510.95	-0.00106991	9634.85	-0.0014811	9633.95	-0.00210156	9634.85	-0.0019675	9634.05	-0.00202055	9634.15	-0.00224854	9633.85	-0.00928805	9634.75	-0.00640476	9633.85	-0.00331575	9633.85	0.00758362	9633.85	-0.00123924	9633.85	0.00432375	9633.95	0.000133105	9633.95	4.30399e-06	9633.85	0.000238439
9634.65	-0.00143407	9561.2	0.0355334	9561.2	0.0368699	9633.95	0.000750242	9559.8	-0.0022626	9559.8	-0.00218839	9509.75	0.000276788	9509.75	0.000119071	9509.75	0.00117749	9633.95	-0.00197493	9511.15	-0.000236354	9634.95	-0.00225142	9634.05	-0.000837785	9634.95	-0.00206167	9634.15	-0.00204468	9634.25	-0.0056221	9633.95	-0.00924494	9634.85	-0.00842729	9633.95	-0.00634761	9633.95	0.00102237	9633.95	-0.00415538	9633.95	3.83899e-05	9634.05	-0.000613239	9634.05	-0.00280711	9633.95	-0.000649815
9634.75	-0.0020845	9561.4	0.0386179	9561.4	0.0287294	9634.05	0.00170176	9560	-0.00154494	9560	-0.000312951	9509.95	0.000708307	9509.95	0.000607558	9509.95	0.000897422	9634.05	-0.0020424	9511.35	-0.000865185	9635.05	-0.00254084	9634.15	-0.00167666	9635.05	-0.00184002	9634.25	-0.00192512	9634.35	-0.00478891	9634.05	-0.0130541	9634.95	-0.00775773	9634.05	-0.0047338	9634.05	-6.71223e-05	9634.05	-0.00293811	9634.05	-0.00137486	9634.15	-0.000585583	9634.15	-0.00213746	9634.05	-0.00164186
9634.85	-0.00184777	9561.6	0.0404436	9561.6	0.0315525	9634.15	0.000778844	9560.19	-0.00224476	9560.2	0.00149607	9510.15	0.000389939	9510.15	0.000259284	9510.15	0.000304974	9634.15	-0.00209216	9511.55	0.000689471	9635.15	-0.00222635	9634.25	-0.0007235	9635.15	-0.00210728	9634.35	-0.00221846	9634.45	-0.00361629	9634.15	0.0057662	9635.05	-0.00462567	9634.15	-0.00444112	9634.15	-0.00204461	9634.15	-0.00408183	9634.15	-0.00372101	9634.25	-0.00442552	9634.25	-0.000497938	9634.15	-0.000124482
9634.95	-0.00323889	9561.8	0.0392342	9561.8	0.0463894	9634.25	0.00161353	9560.4	-0.00179811	9560.4	0.0021839	9510.35	0.000709956	9510.35	0.000635284	9510.35	0.000322783	9634.25	-0.00215393	9511.75	-0.000169903	9635.25	-0.00176423	9634.35	-0.00132722	9635.25	-0.00218793	9634.45	-0.00216931	9634.55	-0.00161705	9634.25	0.00533544	9635.15	-0.00763376	9634.25	-0.00081165	9634.25	-0.0038728	9634.25	-0.000495391	9634.25	-0.00103267	9634.35	-0.0036115	9634.35	-0.00371649	9634.25	-0.000560574
9635.05	-0.00158038	9562	0.0328003	9562	0.0256041	9634.35	0.00186411	9560.6	-0.00182366	9560.6	0.00141491	9510.55	0.000405553	9510.55	0.000630476	9510.55	0.000476906	9634.35	-0.00231803	9511.95	-0.00114945	9635.35	-0.00181478	9634.45	-0.000494343	9635.35	-0.00185395	9634.55	-0.00234713	9634.65	-0.00286727	9634.35	0.00883114	9635.25	-0.00724588	9634.35	-0.00252137	9634.35	-0.00310086	9634.35	-0.000673457	9634.35	0.0011299	9634.45	0.000213937	9634.45	0.000568917	9634.35	-0.00153972
9635.15	-0.000578087	9562.2	0.0363657	9562.2	0.0339554	9634.45	0.00108846	9560.8	-0.00191056	9560.8	0.000902273	9510.75	6.8112e-05	9510.75	0.000247573	9510.75	0.000629352	9634.45	-0.00206215	9512.15	0.0013089	9635.45	-0.00183894	9634.55	-0.000851834	9635.45	-0.00212744	9634.65	-0.00221128	9634.75	-0.00372454	9634.45	0.0123005	9635.35	-0.00544998	9634.45	-0.0024692	9634.45	-0.00106706	9634.45	-0.00192183	9634.45	-1.79853e-05	9634.55	-0.00173696	9634.55	-0.00205989	9634.45	-0.00117124
9635.25	-0.00243125	9562.4	0.0361851	9562.4	0.0316323	9634.55	0.00107636	9561	-0.00306083	9561	2.61003e-05	9510.95	-0.000394617	9510.95	0.000716811	9510.95	0.00115523	9634.55	-0.00189837	9512.35	-0.000637286	9635.55	-0.00230052	9634.65	-0.0021799	9635.55	-0.00207831	9634.75	-0.00213823	9634.85	-0.000483958	9634.55	-0.0150298	9635.45	-0.0054706	9634.55	0.000789235	9634.55	-0.00291099	9634.55	0.000847282	9634.55	0.0012443	9634.65	-0.000919578	9634.65	-0.00264196	9634.55	-0.000779254
9635.35	-0.00265326	9562.6	0.0345267	9562.6	0.0378739	9634.65	0.00141363	9561.2	-0.00268755	9561.2	0.000637656	9511.15	0.000278538	9511.15	0.000621011	9511.15	0.000736755	9634.65	-0.00197847	9512.55	0.00147871	9635.65	-0.00225086	9634.75	-0.00144985	9635.65	-0.00207865	9634.85	-0.00221443	9634.95	-0.0015767	9634.65	-0.00395446	9635.55	-0.00635916	9634.65	-0.00248735	9634.65	-0.00214161	9634.65	-0.00207386	9634.65	-0.000776927	9634.75	-0.00299624	9634.75	-0.000873117	9634.65	-0.000973583
9635.45	-0.000733514	9562.8	0.0350864	9562.8	0.0296681	9634.75	0.0012212	9561.4	-0.00266934	9561.4	-0.000518228	9511.35	0.000652933	9511.35	0.000249674	9511.35	0.00127404	9634.75	-0.00195061	9512.75	0.000785288	9635.75	-0.00189231	9634.85	-0.00040618	9635.75	-0.00193679	9634.95	-0.0021293	9635.05	0.000604324	9634.75	0.0119652	9635.65	-0.00718679	9634.75	-0.0038002	9634.75	-0.00520387	9634.75	-0.00284617	9634.75	-0.00125722	9634.85	-0.00194981	9634.85	-0.000554383	9634.75	-0.00139393
9635.55	-0.00307536	9563	0.0337395	9563	0.0367343	9634.85	0.00194237	9561.6	-0.00289289	9561.6	-6.18105e-05	9511.55	0.000561154	9511.55	-8.67469e-05	9511.55	0.00134424	9634.85	-0.00210268	9512.95	-0.000252134	9635.85	-0.00204894	9634.95	-0.001565	9635.85	-0.0021257	9635.05	-0.0020176	9635.15	-0.000584369	9634.85	-6.18306e-05	9635.75	-0.00461302	9634.85	2.35483e-05	9634.85	0.00202617	9634.85	-0.00358747	9634.85	0.00103408	9634.95	0.000343607	9634.95	-0.00323158	9634.85	-0.000936669
9635.65	-0.00464581	9563.2	0.0368534	9563.2	0.028717	9634.95	0.00185414	9561.8	-0.00316816	9561.8	-0.00107246	9511.75	0.000103986	9511.75	0.000737512	9511.75	0.00039766	9634.95	-0.00207445	9513.15	-0.0012789	9635.95	-0.00194643	9635.05	-0.00214746	9635.95	-0.00214859	9635.15	-0.0019484	9635.25	-0.00205368	9634.95	0.0159883	9635.85	0.000276282	9634.95	0.00153886	9634.95	0.00646079	9634.95	-0.00289094	9634.95	0.0012306	9635.05	-0.00293605	9635.05	-0.00250303	9634.95	-4.55193e-05
9635.75	-0.00232035	9563.4	0.0372014	9563.4	0.0388458	9635.05	0.00121164	9562	-0.00361946	9562	-0.00191381	9511.95	-3.11375e-05	9511.95	0.000218865	9511.95	-0.000471333	9635.05	-0.00196638	9513.35	0.000836952	9636.05	-0.00213824	9635.15	-0.00081419	9636.05	-0.00198448	9635.25	-0.00209389	9635.35	0.00021106	9635.05	-0.00317163	9635.95	-0.0032953	9635.05	-0.00118447	9635.05	0.00281214	9635.05	0.000863977	9635.05	0.00101595	9635.15	-0.000289719	9635.15	0.0013758	9635.05	0.000170162
9635.85	-0.00347823	9563.6	0.0328483	9563.6	0.0346265	9635.15	0.00218416	9562.2	-0.00382237	9562.2	-0.00250605	9512.15	0.000517799	9512.15	0.000208448	9512.15	0.000928674	9635.15	-0.00188151	9513.55	0.00104184	9636.15	-0.00183947	9635.25	-0.00162324	9636.15	-0.00211262	9635.35	-0.00205571	9635.45	-0.00109077	9635.15	-0.0173843	9636.05	-0.00393411	9635.15	-0.00388747	9635.15	0.0014018	9635.15	0.000233336	9635.15	-0.00424864	9635.25	-0.0031442	9635.25	-0.000912342	9635.15	-0.00203105
9635.95	-0.00110096	9563.8	0.0341952	9563.8	0.0364881	9635.25	0.00205657	9562.4	-0.00362256	9562.4	-0.0013075	9512.35	-0.000403286	9512.35	0.000575934	9512.35	-0.000259036	9635.25	-0.0020287	9513.75	-0.000735772	9636.25	-0.00255964	9635.35	-0.00217532	9636.25	-0.00214387	9635.45	-0.00197314	9635.55	-0.00152625	9635.25	0.0251229	9636.15	-0.00360386	9635.25	-0.000198477	9635.25	0.000240108	9635.25	0.00142321	9635.25	-0.00123674	9635.35	-0.00124734	9635.35	-0.0024935	9635.25	-0.00188036
9636.05	-0.00170009	9564	0.0359945	9564	0.0343855	9635.35	0.00203068	9562.6	-0.00291483	9562.6	-0.000361375	9512.55	7.40533e-05	9512.55	0.000145874	9512.55	0.00129642	9635.35	-0.00189876	9513.95	-0.000483871	9636.35	-0.00186354	9635.45	-0.000208988	9636.35	-0.0021862	9635.55	-0.00225164	9635.65	-0.00274256	9635.35	0.0175987	9636.25	0.00015883	9635.35	-0.00021946	9635.35	-0.00331345	9635.35	-0.00278495	9635.35	-0.000463804	9635.45	-0.00151098	9635.45	-0.00236396	9635.35	-0.0014111
9636.15	-0.00222075	9564.2	0.0336837	9564.2	0.0304188	9635.45	0.00203768	9562.8	-0.00367025	9562.8	-0.000126782	9512.75	0.000323854	9512.75	0.00275716	9512.75	0.000897382	9635.45	-0.00186548	9514.15	-0.000632996	9636.45	-0.00221949	9635.55	-0.0010836	9636.45	-0.00182866	9635.65	-0.00197674	9635.75	-0.00430177	9635.45	0.0276045	9636.35	-6.52826e-06	9635.45	-0.00344408	9635.45	-9.59651e-05	9635.45	-0.000572119	9635.45	-0.00200329	9635.55	-0.00301676	9635.55	-0.0028739	9635.45	-0.00163774
9636.25	-0.00368511	9564.4	0.0352345	9564.4	0.0278833	9635.55	0.0020324	9563	-0.00309118	9563	0.000173261	9512.95	0.000300825	9512.95	0.0011117	9512.95	0.000444959	9635.55	-0.00204875	9514.35	0.000937703	9636.55	-0.00155008	9635.65	-0.00110301	9636.55	-0.00198499	9635.75	-0.00195858	9635.85	-0.00245992	9635.55	0.0286511	9636.45	-0.000230282	9635.55	-0.00348382	9635.55	-0.0010705	9635.55	-0.00130957	9635.55	-0.00726365	9635.65	0.000621341	9635.65	0.00109062	9635.55	-0.00132688
9636.35	-0.0004231	9564.6	0.030403	9564.6	0.0406597	9635.65	0.00219557	9563.2	-0.00224801	9563.2	0.000762993	9513.15	-0.000516365	9513.15	7.8453e-05	9513.15	0.00107396	9635.65	-0.00169955	9514.55	-0.000589754	9636.65	-0.00203066	9635.75	-0.000796823	9636.65	-0.00230187	9635.85	-0.00205735	9635.95	-0.00741678	9635.65	0.0271227	9636.55	0.00354845	9635.65	-0.000426511	9635.65	-0.00515914	9635.65	-0.00161704	9635.65	-0.00296223	9635.75	-0.000371836	9635.75	-0.00274195	9635.65	-0.00198505
9636.45	-0.000969234	9564.8	0.0337907	9564.8	0.0279821	9635.75	0.00216905	9563.4	-0.00250428	9563.4	-0.00089839	9513.35	0.00035252	9513.35	-4.08214e-05	9513.35	0.00112914	9635.75	-0.00195653	9514.75	-0.000539662	9636.75	-0.00169588	9635.85	-0.000653337	9636.75	-0.00204305	9635.95	-0.00206652	9636.05	-0.00210654	9635.75	0.0229393	9636.65	0.00188052	9635.75	-0.000379164	9635.75	-0.00386792	9635.75	-0.0010353	9635.75	-0.00335371	9635.85	-0.0021366	9635.85	0.000838936	9635.75	-0.00255706
9636.55	-0.00334639	9565	0.0332591	9565	0.0324745	9635.85	0.00228339	9563.6	-0.00143179	9563.6	-0.0022393	9513.55	0.000107734	9513.55	0.000977794	9513.55	0.00010376	9635.85	-0.0018664	9514.95	6.48354e-05	9636.85	-0.0023375	9635.95	-0.000491704	9636.85	-0.00199082	9636.05	-0.0020564	9636.15	-0.00240501	9635.85	0.0301407	9636.75	-0.000895495	9635.85	-0.00454724	9635.85	-0.00679984	9635.85	-0.00163326	9635.85	-0.00217025	9635.95	-0.000959682	9635.95	5.58618e-05	9635.85	-0.00300961
9636.65	-0.00515686	9565.2	0.021647	9565.2	0.0319285	9635.95	0.00172233	9563.8	-0.00162859	9563.8	-0.00283523	9513.75	6.43469e-05	9513.75	0.0013127	9513.75	0.00134686	9635.95	-0.00167951	9515.15	-0.0014722	9636.95	-0.00171266	9636.05	-0.000731932	9636.95	-0.00238985	9636.15	-0.00201028	9636.25	0.000117565	9635.95	0.0404079	9636.85	0.00547123	9635.95	-0.00162386	9635.95	-0.00150875	9635.95	-0.000912782	9635.95	0.00190889	9636.05	0.000910827	9636.05	-0.00162624	9635.95	-0.00203474
9636.75	-0.00242351	9565.4	0.0291327	9565.4	0.0396448	9636.05	0.00210209	9564	-0.00212425	9564	-0.000778854	9513.95	-6.59207e-05	9513.95	0.000245448	9513.95	0.00118685	9636.05	-0.00189812	9515.35	-0.00186237	9637.05	-0.00203057	9636.15	-0.000471362	9637.05	-0.00188185	9636.25	-0.00181693	9636.35	-0.00416922	9636.05	0.0478247	9636.95	0.00273808	9636.05	-0.00282106	9636.05	-0.00206646	9636.05	-0.00238488	9636.05	0.000829544	9636.15	-0.00303884	9636.15	-0.00327562	9636.05	-0.00267499
9636.85	-0.00109058	9565.6	0.0279039	9565.6	0.0277045	9636.15	0.00131164	9564.2	-0.00197249	9564.2	0.000103387	9514.15	0.000220293	9514.15	0.0001831	9514.15	0.000983044	9636.15	-0.00184874	9515.55	9.0669e-05	9637.15	-0.00164964	9636.25	1.76295e-05	9637.15	-0.00199524	9636.35	-0.00194054	9636.45	-0.00417085	9636.15	0.00208766	9637.05	0.000430414	9636.15	-0.00249621	9636.15	0.00206015	9636.15	-0.000172112	9636.15	-0.000201201	9636.25	-0.0031647	9636.25	0.000349533	9636.15	-0.00184466
9636.95	-0.00377817	9565.8	0.0234487	9565.8	0.0366335	9636.25	0.00197479	9564.4	-0.00167454	9564.4	-0.00036889	9514.35	0.000679146	9514.36	-0.000594778	9514.35	0.00136178	9636.25	-0.00168832	9515.75	-0.0030919	9637.25	-0.00141275	9636.35	0.000508955	9637.25	-0.00238308	9636.45	-0.00205133	9636.55	-0.00441269	9636.25	-0.00653987	9637.15	0.001456	9636.25	-0.00381178	9636.25	0.00605497	9636.25	-0.00176545	9636.25	-0.000677261	9636.35	-0.00161076	9636.35	-0.00181396	9636.25	-0.00146416
9637.05	-0.00325712	9566	0.0326036	9566	0.0286414	9636.35	0.00200358	9564.6	-0.0011052	9564.6	-0.000416083	9514.55	-2.32366e-05	9514.55	-0.000758214	9514.55	0.000299187	9636.35	-0.00161556	9515.95	-0.0036489	9637.35	-0.00158354	9636.45	-0.000594352	9637.35	-0.00195916	9636.55	-0.00185352	9636.65	-0.001858	9636.35	0.0175652	9637.25	0.00375118	9636.35	0.000132435	9636.35	0.00454868	9636.35	-0.00128301	9636.35	0.000623607	9636.45	0.00137656	9636.45	-0.0013827	9636.35	-0.00137496
9637.15	8.27907e-05	9566.2	0.024145	9566.2	0.0289581	9636.45	0.00199793	9564.8	-0.00191017	9564.8	-0.00155482	9514.75	-0.000181983	9514.75	-0.00079959	9514.75	0.00048358	9636.45	-0.00166609	9516.15	-0.00134684	9637.45	-0.00210825	9636.55	0.000438459	9637.45	-0.00187961	9636.65	-0.00192654	9636.75	-0.000786486	9636.45	0.00382852	9637.35	-0.000301048	9636.45	-0.00149848	9636.45	-2.8074e-06	9636.45	-0.00111447	9636.45	0.000199722	9636.55	-0.000507885	9636.55	0.000971236	9636.45	-0.00210873
9637.25	-0.00225763	9566.4	0.0286902	9566.4	0.0269881	9636.55	0.00186459	9565	-0.000718634	9565	-0.00048182	9514.95	0.000285992	9514.95	9.0713e-05	9514.95	-0.000119706	9636.55	-0.00140004	9516.35	-0.00149127	9637.55	-0.00204247	9636.65	0.000926104	9637.55	-0.00177531	9636.75	-0.00203423	9636.85	-0.00134853	9636.55	0.0147223	9637.45	0.000214699	9636.55	-0.00346919	9636.55	0.000735675	9636.55	-0.0017133	9636.55	-0.00505194	9636.65	-0.00244963	9636.65	-0.00211283	9636.55	-0.00155638
9637.35	6.06959e-05	9566.6	0.0250114	9566.6	0.0348602	9636.65	0.0019166	9565.2	-0.00173344	9565.2	-0.000905726	9515.15	-0.000530556	9515.15	0.000639988	9515.15	-2.06955e-05	9636.65	-0.00169247	9516.55	-0.00331818	9637.65	-0.00234859	9636.75	0.000345416	9637.65	-0.00217675	9636.85	-0.00192404	9636.95	-0.00369166	9636.65	0.0103929	9637.55	0.00166757	9636.65	-0.00233124	9636.65	0.000748791	9636.65	-0.000915189	9636.65	-0.00511575	9636.75	-0.000921931	9636.75	-0.00193608	9636.65	-0.00289565
9637.45	0.000818111	9566.8	0.0267716	9566.8	0.0372526	9636.75	0.00254212	9565.4	-0.00162323	9565.4	-0.000198487	9515.35	0.000284336	9515.35	0.000811426	9515.35	-1.16165e-05	9636.75	-0.00165003	9516.75	-0.00114042	9637.75	-0.00114173	9636.85	0.000588972	9637.75	-0.00220772	9636.95	-0.00193587	9637.05	-0.00609304	9636.75	0.0189765	9637.65	-0.0013937	9636.75	0.000476123	9636.75	0.00205761	9636.75	-0.000689072	9636.75	0.000246503	9636.85	-0.000827723	9636.85	0.00159937	9636.75	-0.00318421
9637.55	-0.00234115	9567	0.0215009	9567	0.0295387	9636.85	0.00243943	9565.6	-0.00252961	9565.6	-0.00190499	9515.55	-9.55687e-05	9515.55	0.00020732	9515.55	-0.00101291	9636.85	-0.00127764	9516.95	-0.00398076	9637.85	-0.00149819	9636.95	0.000248695	9637.85	-0.00170094	9637.05	-0.00203344	9637.15	-0.0012622	9636.85	0.0231958	9637.75	-0.00125008	9636.85	0.00114606	9636.85	-0.00384322	9636.85	-0.00208929	9636.85	-0.00223606	9636.95	0.000460156	9636.95	-0.000751325	9636.85	-0.00331377
9637.65	-0.000998846	9567.2	0.0192668	9567.2	0.0232195	9636.95	0.0020939	9565.8	-0.00360779	9565.8	-0.00155441	9515.75	3.86367e-05	9515.75	-0.000148877	9515.75	-0.00147502	9636.95	-0.00126392	9517.15	-0.00214516	9637.95	-0.00130039	9637.05	0.00170162	9637.95	-0.0016378	9637.15	-0.00205516	9637.25	-0.00382468	9636.95	-0.00985665	9637.85	0.000161492	9636.95	-0.000370941	9636.95	-0.00509481	9636.95	-0.00185883	9636.95	-0.000497649	9637.05	-0.000759168	9637.05	-0.000916503	9636.95	-0.00191398
9637.75	-0.000528701	9567.4	0.0219688	9567.4	0.0284669	9637.05	0.0015859	9566	-0.00368474	9566	-0.00282594	9515.95	0.000254701	9515.95	-0.000570494	9515.95	6.04439e-05	9637.05	-0.0014057	9517.35	-0.000697305	9638.05	-0.00202133	9637.15	0.000578301	9638.05	-0.0022971	9637.26	-0.00186808	9637.35	-0.00263474	9637.05	0.0151143	9637.95	-0.00265208	9637.05	0.000145286	9637.05	-0.00296216	9637.05	0.000293349	9637.05	-0.00245804	9637.15	-0.000610636	9637.15	0.000646763	9637.05	-0.00189194
9637.85	-0.00198225	9567.6	0.0224363	9567.6	0.027653	9637.15	0.00168423	9566.2	-0.00391158	9566.2	-0.00139093	9516.15	0.000152755	9516.15	-0.000308999	9516.15	-0.000358593	9637.15	-0.00118861	9517.55	0.000404863	9638.15	-0.002131	9637.25	0.000759824	9638.15	-0.00198638	9637.35	-0.00205445	9637.45	-0.00532133	9637.15	0.00120315	9638.05	0.00272909	9637.15	-0.000820692	9637.15	0.00141533	9637.15	-0.000557267	9637.15	-0.000513137	9637.25	-0.00186869	9637.25	-0.000385288	9637.15	-0.00172416
9637.95	-0.00122645	9567.8	0.0268681	9567.8	0.0246614	9637.25	0.00115063	9566.4	-0.00281484	9566.4	-0.00155458	9516.35	0.000504703	9516.35	0.00020289	9516.35	0.000106174	9637.25	-0.00140608	9517.75	-0.0026609	9638.25	-0.0018783	9637.35	3.85833e-05	9638.25	-0.00157868	9637.45	-0.00189094	9637.55	-0.00418624	9637.25	0.0052879	9638.15	-0.000713075	9637.25	-0.00281343	9637.25	-0.000626933	9637.25	-6.65382e-05	9637.25	0.00321831	9637.35	-0.000681663	9637.35	-0.00237971	9637.25	-0.00158319
9638.05	-0.00114319	9568	0.0197829	9568	0.0323268	9637.35	0.00231965	9566.6	-0.0038152	9566.6	0.00087862	9516.55	-0.000589669	9516.55	0.000746476	9516.55	0.000277001	9637.35	-0.0012717	9517.95	0.00025439	9638.35	-0.00200954	9637.45	0.000951551	9638.35	-0.00192855	9637.55	-0.00191903	9637.65	-0.00435735	9637.35	0.00803114	9638.25	-0.00073957	9637.35	-0.000888285	9637.35	-0.00324435	9637.35	0.0022045	9637.35	0.0024393	9637.45	0.00276323	9637.45	0.000444915	9637.35	-0.00113811
9638.15	-0.00370214	9568.2	0.0190002	9568.2	0.0164523	9637.45	0.00210152	9566.8	-0.00273773	9566.8	7.90985e-05	9516.75	0.000128651	9516.75	-0.000238143	9516.75	0.000223838	9637.45	-0.00119536	9518.15	-0.00057401	9638.45	-0.00127604	9637.55	0.000707529	9638.45	-0.00235316	9637.65	-0.002037	9637.75	-0.0025354	9637.45	0.00344733	9638.35	0.00303994	9637.45	0.00173616	9637.45	0.000932854	9637.45	-0.00112769	9637.45	-0.000157307	9637.55	-0.00278091	9637.55	-0.00255508	9637.45	-0.000444972
9638.25	-0.000631302	9568.4	0.0275264	9568.4	0.0287629	9637.55	0.00212873	9567	-0.00262937	9567	4.97878e-05	9516.95	-0.000318862	9516.95	0.000605426	9516.95	-0.000241322	9637.55	-0.00137785	9518.35	-0.00120234	9638.55	-0.00151247	9637.65	0.000507609	9638.55	-0.00171159	9637.75	-0.0018465	9637.85	-0.00318154	9637.55	0.0196036	9638.45	0.00196416	9637.55	-0.000327601	9637.55	0.00304608	9637.55	-0.00243969	9637.55	-0.00303921	9637.65	-0.0017657	9637.65	-0.00136958	9637.55	-0.000827833
9638.35	0.00132512	9568.6	0.0187888	9568.6	0.0372178	9637.65	0.00261968	9567.2	-0.00383626	9567.2	-0.00119695	9517.15	0.000216074	9517.15	0.000379234	9517.15	0.000153278	9637.65	-0.00115558	9518.55	0.00142651	9638.65	-0.00125993	9637.75	0.00103453	9638.65	-0.00147093	9637.85	-0.00196444	9637.95	-0.000714419	9637.65	0.0085481	9638.55	-0.00100338	9637.65	-0.00381049	9637.65	-0.00374182	9637.65	-8.90351e-05	9637.65	-0.000180703	9637.75	0.000973628	9637.75	-0.00315507	9637.65	-0.00135152
9638.45	-0.00234976	9568.8	0.0214546	9568.8	0.0249377	9637.75	0.00194192	9567.4	-0.00296546	9567.4	-0.000812628	9517.35	0.000245946	9517.35	0.000343134	9517.35	0.000403506	9637.75	-0.00122541	9518.75	-0.000632744	9638.75	-0.00203392	9637.85	0.000590149	9638.75	-0.0022106	9637.95	-0.00197021	9638.05	-0.0041024	9637.75	0.01664	9638.65	-9.13076e-05	9637.75	-0.000420922	9637.75	-0.00301607	9637.75	0.000364711	9637.75	0.000437469	9637.85	-0.000929216	9637.85	-0.00164865	9637.75	-0.00160865
9638.55	0.00028498	9569	0.0130102	9569	0.0242305	9637.85	0.00247397	9567.6	-0.00251988	9567.6	-0.000933662	9517.55	0.000395253	9517.55	-0.000242283	9517.55	0.000239204	9637.85	-0.00146223	9518.95	-0.00183084	9638.85	-0.00172194	9637.95	0.000756558	9638.85	-0.0018053	9638.05	-0.00191177	9638.15	-0.00572566	9637.85	0.0158912	9638.75	0.000456618	9637.85	-0.00154547	9637.85	0.00110743	9637.85	0.000318915	9637.85	0.000991538	9637.95	0.00107491	9637.95	-0.000764665	9637.85	-0.00205367
9638.65	-0.000602575	9569.2	0.0253167	9569.2	0.0304078	9637.95	0.0021834	9567.8	-0.00298313	9567.8	-0.00108447	9517.75	0.000105249	9517.75	-0.0006059	9517.75	-0.000494913	9637.95	-0.00112479	9519.15	-0.00126594	9638.95	-0.00198508	9638.05	0.000144736	9638.95	-0.00151932	9638.15	-0.00175083	9638.25	-0.00114408	9637.95	0.0175954	9638.85	0.00084668	9637.95	-0.00425389	9637.95	0.00232796	9637.95	0.000621714	9637.95	-0.00204139	9638.05	-0.00171786	9638.05	-0.00296265	9637.95	-0.00120414
9638.75	-0.00236373	9569.4	0.0167527	9569.4	0.0269376	9638.05	0.00281086	9568	-0.00210937	9568	-0.000550858	9517.95	-0.000203408	9517.95	-6.67623e-05	9517.95	-0.00127669	9638.05	-0.00133126	9519.35	-0.000539032	9639.05	-0.00130146	9638.15	0.00184399	9639.05	-0.00161847	9638.25	-0.00176515	9638.35	0.001077	9638.05	0.0166047	9638.95	-0.000973791	9638.05	-0.0029309	9638.05	-0.00376933	9638.05	0.00122648	9638.05	-0.00418589	9638.15	1.05957e-05	9638.15	-0.000463756	9638.05	-0.000929836
9638.85	-0.00066868	9569.6	0.0199805	9569.6	0.0198743	9638.15	0.00227582	9568.2	-0.00272126	9568.2	-0.000131757	9518.15	-0.000127359	9518.15	0.000830654	9518.15	-0.00110929	9638.15	-0.00117787	9519.55	-0.000459221	9639.15	-0.00144618	9638.25	0.000232508	9639.15	-0.00211775	9638.35	-0.00172356	9638.45	0.000507484	9638.15	-0.00671403	9639.05	0.000185101	9638.15	-0.00388686	9638.15	-0.00550222	9638.15	0.00113909	9638.15	-0.000583552	9638.25	0.00238661	9638.25	0.000504883	9638.15	-0.00108143
9638.95	-0.0019511	9569.8	0.0249649	9569.8	0.0289543	9638.25	0.00242779	9568.4	-0.00348497	9568.4	-0.000456689	9518.35	-0.000151084	9518.35	0.000215688	9518.35	-8.67247e-05	9638.25	-0.00105704	9519.75	-0.00200476	9639.25	-0.00111835	9638.35	0.00175583	9639.25	-0.00194028	9638.45	-0.00183513	9638.55	-0.00166294	9638.25	0.0135931	9639.15	0.00240049	9638.25	-0.00193241	9638.25	-0.00572407	9638.25	-0.000264031	9638.25	-0.00226191	9638.35	-0.00280331	9638.35	-0.00141798	9638.25	-0.0014943
9639.05	-0.00327666	9570	0.0183313	9570	0.019791	9638.35	0.00238664	9568.6	-0.00411441	9568.6	0.000698392	9518.55	0.000469257	9518.55	-0.000765751	9518.55	-0.00112709	9638.35	-0.0010538	9519.95	-0.00120385	9639.35	-0.00133293	9638.45	0.00150881	9639.35	-0.00157652	9638.55	-0.00192681	9638.65	0.00125871	9638.35	-0.0060064	9639.25	0.00358908	9638.35	-0.00530141	9638.35	-0.0036581	9638.35	-0.00210866	9638.35	-0.00191163	9638.45	-0.00104523	9638.45	-0.00116995	9638.35	-0.00141704
9639.15	-0.000336583	9570.2	0.0200662	9570.2	0.0273168	9638.45	0.00257374	9568.8	-0.00473562	9568.8	0.000531587	9518.75	0.000218767	9518.75	0.000225097	9518.75	-0.000727171	9638.45	-0.000973742	9520.15	0.000772427	9639.45	-0.00162469	9638.55	0.00126498	9639.45	-0.00156758	9638.65	-0.00171633	9638.75	-0.00308617	9638.45	-0.00469543	9639.35	0.00105745	9638.45	-0.000926105	9638.45	-0.0010098	9638.45	0.000428597	9638.45	-0.00363364	9638.55	0.000301646	9638.55	-0.000228299	9638.45	-0.000462368
9639.25	0.000775761	9570.4	0.0204046	9570.4	0.023112	9638.55	0.00306342	9569	-0.00441009	9569	0.00171955	9518.95	-0.000537657	9518.95	-0.00103175	9518.95	-8.88742e-05	9638.55	-0.000888616	9520.35	-0.000638617	9639.55	-0.00158333	9638.65	-3.88693e-05	9639.55	-0.0021132	9638.75	-0.00178407	9638.85	-0.00329225	9638.55	0.00970653	9639.45	0.00161512	9638.55	-0.00221437	9638.55	0.00255489	9638.55	0.00267687	9638.55	-0.00699815	9638.65	-0.000464026	9638.65	-0.00206264	9638.55	-0.000193123
9639.35	-0.00498242	9570.6	0.0143192	9570.6	0.021523	9638.65	0.00255431	9569.2	-0.00466046	9569.2	-0.000234352	9519.15	-0.000890617	9519.16	-0.000993886	9519.15	-0.000984341	9638.65	-0.000961056	9520.55	-0.00157198	9639.65	-0.000661378	9638.75	0.00104339	9639.65	-0.00153234	9638.85	-0.00185048	9638.95	-0.00459396	9638.65	0.00248292	9639.55	0.00414014	9638.65	-0.00194298	9638.65	0.00191404	9638.65	-0.000348334	9638.65	-0.0067897	9638.75	-0.00193969	9638.75	-0.00242411	9638.65	-0.000477557
9639.45	-0.00276194	9570.8	0.0174494	9570.8	0.0204025	9638.75	0.00331031	9569.4	-0.00541418	9569.4	-0.00162665	9519.35	-0.000125499	9519.35	-0.000619131	9519.35	-0.000491491	9638.75	-0.00114146	9520.75	-0.000628223	9639.75	-0.00165223	9638.85	0.000545662	9639.75	-0.00149164	9638.95	-0.00181974	9639.05	-0.00479023	9638.75	-0.00749412	9639.65	0.00324858	9638.75	-0.00406154	9638.75	-0.00370786	9638.75	-1.02777e-05	9638.75	0.00104476	9638.84	-7.18449e-06	9638.85	0.000981522	9638.75	0.000205441
9639.55	-0.00360561	9571.01	0.0206893	9571	0.0221607	9638.85	0.00242786	9569.6	-0.00439545	9569.6	-0.00270775	9519.55	-0.00051765	9519.55	-2.14108e-05	9519.55	-0.00170394	9638.85	-0.000849212	9520.95	0.000482776	9639.85	-0.000882218	9638.95	0.000886973	9639.85	-0.0015226	9639.05	-0.00199811	9639.15	-0.00561969	9638.85	-0.0103146	9639.75	0.00382066	9638.85	-0.00240246	9638.85	-0.00497671	9638.85	0.00172354	9638.85	0.00408351	9638.96	0.000788224	9638.95	-0.00185358	9638.85	0.000147116
9639.65	0.00150159	9571.2	0.0242989	9571.2	0.0238982	9638.95	0.00254443	9569.8	-0.00399188	9569.8	-0.00199457	9519.75	-0.000105766	9519.75	7.12374e-05	9519.75	-0.000986629	9638.95	-0.000781693	9521.15	-6.71109e-05	9639.95	-0.00147023	9639.05	5.741e-05	9639.95	-0.00156592	9639.15	-0.00170029	9639.25	-0.00327156	9638.95	0.00209434	9639.85	0.00254865	9638.95	-0.00285782	9638.95	-0.00220959	9638.95	0.00122972	9638.95	0.00232349	9639.05	0.000269902	9639.05	0.000746114	9638.95	-0.000408987
9639.75	0.000130903	9571.4	0.0205599	9571.4	0.0193172	9639.05	0.00316587	9570	-0.00466941	9570	-0.000349481	9519.95	-0.000236803	9519.95	-0.000806693	9519.95	4.36345e-05	9639.05	-0.000835174	9521.35	-0.00119864	9640.05	-0.000953661	9639.15	0.000927831	9640.05	-0.00118109	9639.25	-0.00175939	9639.35	-0.00392079	9639.05	0.00444143	9639.95	0.00243121	9639.05	-0.00157013	9639.05	-0.000869148	9639.05	0.000261058	9639.05	-0.000414818	9639.15	-0.000712997	9639.15	-0.00406062	9639.05	-0.000317605
9639.85	-0.000257629	9571.6	0.0218533	9571.6	0.026851	9639.15	0.00294933	9570.2	-0.0043913	9570.2	-0.00142379	9520.15	-0.000565092	9520.15	-0.000700036	9520.15	-0.00116769	9639.15	-0.000735036	9521.55	-0.000487297	9640.15	-0.00133434	9639.25	0.00183469	9640.15	-0.00124101	9639.35	-0.00174171	9639.45	-0.00325805	9639.15	0.0122286	9640.05	-0.000112094	9639.15	0.000262547	9639.15	0.00567193	9639.15	0.00291073	9639.15	0.0012327	9639.25	-0.0024218	9639.25	-0.00251726	9639.15	-0.00212463
9639.95	-0.00265839	9571.8	0.0228895	9571.8	0.0150323	9639.25	0.00296586	9570.4	-0.00354991	9570.4	-0.000548125	9520.35	-0.000670174	9520.35	6.7663e-05	9520.35	-0.00209252	9639.25	-0.000936008	9521.75	-0.00106526	9640.25	-0.00100861	9639.35	0.00127757	9640.25	-0.00152924	9639.45	-0.00161285	9639.55	-0.0033112	9639.25	0.00261652	9640.15	0.00329604	9639.25	-0.000848304	9639.25	0.00581682	9639.25	0.00600833	9639.25	0.00244322	9639.35	0.000935102	9639.35	-0.000409972	9639.25	-0.00100155
9640.05	-0.000316426	9572	0.0228969	9572	0.0267974	9639.35	0.00293691	9570.6	-0.00444626	9570.6	-0.00120856	9520.55	7.53816e-05	9520.55	-0.000216139	9520.55	-0.00185633	9639.35	-0.000961314	9521.95	-0.00121157	9640.35	-0.00105216	9639.45	0.000260329	9640.35	-0.00128423	9639.55	-0.00137041	9639.65	-0.005339	9639.35	0.0158027	9640.25	0.00217083	9639.35	0.00107462	9639.35	0.00119724	9639.35	0.00268522	9639.35	0.0019112	9639.45	0.00176687	9639.45	-0.000337454	9639.35	0.000248889
9640.15	-0.00224044	9572.2	0.026104	9572.2	0.0282063	9639.45	0.00377526	9570.8	-0.00369459	9570.8	-0.000543339	9520.75	1.68062e-05	9520.75	-0.000636392	9520.75	-0.00118363	9639.45	-0.00071938	9522.15	-0.00256005	9640.45	-0.000756625	9639.55	0.00098171	9640.45	-0.000990701	9639.65	-0.00151069	9639.75	-0.00645461	9639.45	-0.0177997	9640.35	3.85359e-05	9639.45	-0.00657551	9639.45	-0.00112726	9639.45	-0.000475055	9639.45	0.000631648	9639.55	-0.00220081	9639.55	-0.00227475	9639.45	-0.000757276
9640.25	0.000526453	9572.4	0.0166345	9572.4	0.022317	9639.55	0.00312764	9571	-0.00444636	9571	-0.00211044	9520.95	3.80831e-05	9520.95	-0.00092704	9520.95	-0.000140149	9639.55	-0.000793938	9522.35	-0.00164767	9640.55	-0.00151686	9639.65	0.00169993	9640.55	-0.000990529	9639.75	-0.0014813	9639.85	-0.00336191	9639.55	-0.0176773	9640.45	-0.00117653	9639.55	-0.00604524	9639.55	-0.000460908	9639.55	0.000575146	9639.55	-0.0023152	9639.65	-0.00125151	9639.65	0.000960109	9639.55	-0.000335078
9640.35	-0.00493436	9572.6	0.0265524	9572.6	0.0214153	9639.65	0.00323452	9571.2	-0.00286457	9571.2	-0.00241551	9521.15	-0.000765593	9521.15	0.000339699	9521.15	-0.000643328	9639.65	-0.000820224	9522.55	-0.0021608	9640.65	-0.00130964	9639.75	0.000107528	9640.65	-0.0014558	9639.85	-0.00134094	9639.95	-0.000370369	9639.65	-0.0111189	9640.55	0.00146795	9639.65	-0.000135973	9639.65	-0.00212299	9639.65	-0.0013542	9639.65	0.000457381	9639.75	0.00163569	9639.75	-0.00129617	9639.65	0.000419181
9640.45	0.000883163	9572.8	0.0199241	9572.8	0.0200525	9639.75	0.00256027	9571.4	-0.00330811	9571.4	-0.00127416	9521.35	-0.000431037	9521.35	-0.000768598	9521.35	-0.000462032	9639.75	-0.00100908	9522.75	-0.000555316	9640.75	-0.00120823	9639.85	0.000998486	9640.75	-0.00115214	9639.95	-0.00133302	9640.05	0.000883161	9639.75	-0.0156378	9640.65	0.00143732	9639.75	0.00106992	9639.75	-0.00220635	9639.75	-0.00221449	9639.75	0.00285744	9639.85	-1.30688e-05	9639.85	-0.00416847	9639.75	-7.94562e-05
9640.55	0.00115818	9573	0.0254336	9573	0.0244827	9639.85	0.00319935	9571.6	-0.00370925	9571.6	-0.000514511	9521.55	-0.00014026	9521.55	-0.000402261	9521.55	-0.000219511	9639.85	-0.000586804	9522.95	-0.000754337	9640.85	-0.000888095	9639.95	-0.000188163	9640.85	-0.000895068	9640.05	-0.00133427	9640.15	-0.00299956	9639.85	-0.00939169	9640.75	-0.00100485	9639.85	0.000562154	9639.85	0.00117673	9639.85	-0.000650942	9639.85	0.00326085	9639.95	-0.00338841	9639.95	0.00201722	9639.85	-0.000501596
9640.65	0.00249663	9573.2	0.0270426	9573.2	0.0244822	9639.95	0.00344576	9571.8	-0.00302641	9571.8	0.000110822	9521.75	-0.000565441	9521.75	3.46892e-06	9521.75	-0.00163155	9639.95	-0.000783338	9523.15	-0.00205716	9640.95	-0.000669215	9640.05	-2.26327e-05	9640.95	-0.00129105	9640.15	-0.00120585	9640.25	-0.000938988	9639.95	-0.0304762	9640.85	-0.00285576	9639.95	-0.00119464	9639.95	0.00258961	9639.95	-0.000919831	9639.95	0.00221019	9640.05	-0.00192865	9640.05	-0.00141332	9639.95	0.00110466
9640.75	-0.00180989	9573.4	0.01958	9573.4	0.0129654	9640.05	0.00358599	9572	-0.0047303	9572	-0.000550953	9521.95	-0.000170594	9521.95	0.000122946	9521.95	-0.00118334	9640.05	-0.000643801	9523.35	-0.00394846	9641.05	-0.000403783	9640.15	-0.00120225	9641.05	-0.00129696	9640.25	-0.000984444	9640.35	-0.000204911	9640.05	-0.0269263	9640.95	0.000578238	9640.05	-0.00482708	9640.05	-0.00288129	9640.05	0.00387614	9640.05	0.000233918	9640.15	0.000912663	9640.15	-0.00428918	9640.05	-0.000312367
9640.84	-0.00240784	9573.6	0.026475	9573.6	0.0315785	9640.15	0.00351006	9572.2	-0.00324685	9572.2	5.27994e-05	9522.15	-0.000200511	9522.15	-0.000482718	9522.15	-0.00119301	9640.15	-0.000585967	9523.55	-0.0013031	9641.15	-0.00101684	9640.25	-0.000300617	9641.15	-0.000678749	9640.35	-0.00109774	9640.45	-0.00324565	9640.15	-0.0187711	9641.05	0.000410583	9640.15	-0.00854244	9640.15	-0.00204492	9640.15	2.0491e-05	9640.15	-0.00282874	9640.25	0.000148708	9640.25	0.000144756	9640.15	-0.000304311
9640.95	0.000196301	9573.8	0.0150293	9573.8	0.0268225	9640.25	0.00371207	9572.4	-0.00504258	9572.4	-0.00151672	9522.35	-0.00144724	9522.35	-0.000496933	9522.35	-0.00185811	9640.25	-0.000220112	9523.75	0.000502448	9641.25	-0.00138151	9640.35	0.00030734	9641.25	-0.00107247	9640.45	-0.00121736	9640.55	-0.00108358	9640.25	-0.0131004	9641.14	0.000862795	9640.25	-0.00620635	9640.25	-0.00101867	9640.25	0.0019071	9640.25	0.000177301	9640.35	-0.0018097	9640.35	-0.00096036	9640.25	0.000681726
9641.05	0.00107341	9574	0.0159221	9574	0.0226181	9640.35	0.00409981	9572.6	-0.00364039	9572.6	-0.00136608	9522.55	-0.000744512	9522.55	-0.00123162	9522.55	-0.00144279	9640.35	-0.000362584	9523.95	-0.0010364	9641.35	-0.00105709	9640.45	-0.000410648	9641.35	-0.000980211	9640.55	-0.00108362	9640.65	0.00180048	9640.35	-0.0141108	9641.25	0.000457053	9640.35	-0.00329407	9640.35	-0.0020184	9640.35	0.00357821	9640.35	-0.0020832	9640.45	0.000858398	9640.45	-0.00224311	9640.35	-3.90161e-05
9641.15	0.00181212	9574.2	0.0196291	9574.2	0.0228986	9640.45	0.00331286	9572.8	-0.00340845	9572.8	-0.0036109	9522.75	-0.000489083	9522.75	-5.45356e-05	9522.75	-0.000107905	9640.45	-0.000551269	9524.15	-0.00337095	9641.45	-0.000649013	9640.55	-8.97468e-05	9641.45	-0.000788398	9640.65	-0.000954126	9640.75	0.00169643	9640.45	-0.0162118	9641.35	0.00320037	9640.45	-0.00607426	9640.45	0.0025271	9640.45	0.000841834	9640.45	0.000862235	9640.55	0.000927838	9640.55	0.00124422	9640.45	-0.00118366
9641.25	-0.00098065	9574.4	0.0215819	9574.4	0.0198171	9640.55	0.0044358	9573	-0.00360806	9573	-0.0016426	9522.95	-0.000695815	9522.95	-0.000577675	9522.95	-0.00106979	9640.55	-0.00030015	9524.35	-0.00370708	9641.55	-0.00103483	9640.65	-0.000276253	9641.55	-0.000682943	9640.75	-0.00113151	9640.85	0.00284899	9640.55	-0.00282667	9641.45	-1.07893e-05	9640.55	-0.00551605	9640.55	-0.00170025	9640.55	-0.00025808	9640.55	-0.00218569	9640.65	-0.000224188	9640.65	-0.00286758	9640.55	-0.00226865
9641.35	0.00259015	9574.6	0.025924	9574.6	0.0168475	9640.65	0.00360684	9573.2	-0.00348437	9573.2	-0.00127525	9523.15	-0.000607282	9523.15	3.18762e-05	9523.15	-0.00251231	9640.65	-0.000557844	9524.55	-0.00550277	9641.65	-0.00036339	9640.75	-5.92927e-05	9641.65	-0.000883093	9640.85	-0.00123497	9640.95	0.000338995	9640.65	-0.0280333	9641.55	0.00464387	9640.65	-0.00217144	9640.65	-0.00227144	9640.65	0.00102276	9640.65	-0.00426348	9640.75	-0.000438672	9640.75	0.0011123	9640.65	-0.00163366
9641.45	0.00165499	9574.8	0.0127044	9574.8	0.022637	9640.75	0.0046321	9573.4	-0.00408213	9573.4	-0.000700162	9523.35	-0.00040154	9523.35	0.000295907	9523.35	-0.00225073	9640.75	-0.000116266	9524.75	-0.00384495	9641.75	-0.000745961	9640.85	0.000478323	9641.75	-0.00090144	9640.95	-0.00111182	9641.05	-0.000134636	9640.75	-0.0224502	9641.65	0.00754243	9640.75	0.00025627	9640.75	-0.000714989	9640.75	0.00103285	9640.75	0.00154999	9640.85	0.000804825	9640.85	-0.000103046	9640.75	-0.000598352
9641.55	0.000265751	9575	0.0255159	9575.01	0.0246196	9640.85	0.00408107	9573.6	-0.0032907	9573.6	-0.00167776	9523.55	-0.000180219	9523.55	-0.000837706	9523.55	-0.00216405	9640.85	-0.000269711	9524.95	-0.00605197	9641.85	-0.00110742	9640.95	0.000150244	9641.85	-0.000639516	9641.05	-0.00118454	9641.15	-0.000405606	9640.85	-0.00659577	9641.75	0.00190468	9640.85	0.00138039	9640.85	-0.00306844	9640.85	-0.00180882	9640.85	0.00376636	9640.95	0.000161754	9640.95	-0.00027602	9640.85	-0.000417533
9641.65	0.00173904	9575.2	0.013482	9575.2	0.0215271	9640.95	0.00358325	9573.8	-0.0037447	9573.8	-0.00223312	9523.75	-0.000643308	9523.75	-0.000418042	9523.75	-0.00101621	9640.95	-0.000243805	9525.15	-0.00709696	9641.95	-0.000918532	9641.05	-0.000232743	9641.95	-0.000490157	9641.15	-0.00101078	9641.25	0.00217806	9640.95	0.00834113	9641.85	0.000862487	9640.95	-0.000149965	9640.95	-0.000865874	9640.95	0.00223015	9640.95	0.00296499	9641.05	-7.11431e-05	9641.05	0.000829927	9640.95	0.000180833
9641.75	0.00225867	9575.4	0.0224771	9575.4	0.0228648	9641.05	0.00419773	9574	-0.00292615	9574	-0.000454339	9523.95	-6.16213e-05	9523.95	-0.000998562	9523.95	0.000335746	9641.05	-0.000272562	9525.35	-0.00895808	9642.05	-0.000837832	9641.15	-0.000303178	9642.05	-0.000871273	9641.25	-0.000879799	9641.35	0.00277923	9641.05	0.00336202	9641.95	-0.000395489	9641.05	-0.000134136	9641.05	0.00295406	9641.05	-0.00100458	9641.05	0.000375467	9641.15	-0.000144779	9641.15	0.000678959	9641.05	0.000495764
9641.85	0.00188255	9575.6	0.00379258	9575.6	0.0171962	9641.15	0.00334879	9574.2	-0.00214057	9574.2	0.0013399	9524.15	-0.000601161	9524.15	-0.000647466	9524.15	-0.000342382	9641.15	-0.000208239	9525.55	-0.00899781	9642.15	-0.000755843	9641.25	-0.00076956	9642.15	-0.000609949	9641.35	-0.000698107	9641.45	0.00118966	9641.15	-0.000469049	9642.05	0.00424124	9641.15	-0.00236436	9641.15	0.00284294	9641.15	0.000356977	9641.15	0.00227188	9641.25	-0.000449233	9641.25	0.000518303	9641.15	-0.000122503
9641.95	-0.000473169	9575.8	0.0236289	9575.8	0.0210373	9641.25	0.00439521	9574.4	-0.00266856	9574.39	0.00158153	9524.35	-0.00055262	9524.35	-0.000849717	9524.35	-0.00124172	9641.25	-0.000155546	9525.75	-0.0160296	9642.25	-0.00035114	9641.35	-0.000787253	9642.25	-0.000530058	9641.45	-0.00099388	9641.55	0.00185773	9641.25	-0.0284179	9642.15	0.00318295	9641.25	-0.00181257	9641.25	0.00519773	9641.25	-0.00027598	9641.25	0.0024931	9641.35	0.00180491	9641.35	0.00071699	9641.25	-0.00169607
9642.05	0.00208896	9576	0.0174044	9576	0.0212616	9641.35	0.00500642	9574.6	-0.00248545	9574.6	-0.000348983	9524.55	-0.000231299	9524.55	0.000432581	9524.55	-0.00154614	9641.35	-0.000105364	9525.95	-0.0165496	9642.35	-0.000104429	9641.45	5.62989e-05	9642.35	-0.000396379	9641.55	-0.000861258	9641.65	-0.000294505	9641.35	-0.00738366	9642.25	0.00252902	9641.35	-0.0014099	9641.35	0.00136035	9641.35	0.00266618	9641.35	0.00407319	9641.45	0.00110232	9641.45	-0.000374552	9641.35	0.000194979
9642.15	0.0011577	9576.2	0.0255272	9576.2	0.018445	9641.45	0.00358152	9574.8	-0.00311611	9574.8	-0.00194393	9524.75	-0.000289118	9524.75	0.000373752	9524.75	-0.00147931	9641.44	2.37823e-05	9526.15	-0.0178605	9642.45	-0.00111056	9641.55	3.39737e-05	9642.45	-0.00038023	9641.65	-0.000980666	9641.75	0.00290248	9641.45	-0.0126839	9642.35	0.00216899	9641.45	-0.0019303	9641.45	0.00207393	9641.45	-0.000342382	9641.45	0.00190872	9641.55	0.00017555	9641.55	-8.06441e-05	9641.45	0.000132223
9642.25	-0.000418628	9576.4	0.0242079	9576.4	0.0198933	9641.55	0.00419469	9575	-0.00273957	9575	-0.000718881	9524.95	-0.000449477	9524.95	-0.000576164	9524.95	-0.0009701	9641.55	-8.71785e-05	9526.35	-0.014923	9642.55	-0.000801566	9641.65	-0.000665025	9642.55	-0.000229427	9641.75	-0.000864097	9641.85	-0.000968075	9641.55	-0.0144052	9642.45	0.00324772	9641.55	0.00019092	9641.55	-0.00017983	9641.55	0.000443079	9641.55	-0.000777552	9641.65	0.000100328	9641.65	-0.00081381	9641.55	0.000157314
9642.35	0.00330657	9576.6	0.0142434	9576.6	0.0138498	9641.65	0.00446711	9575.2	-0.0017979	9575.2	0.000514329	9525.15	-0.000241991	9525.15	-0.00194079	9525.15	6.02981e-05	9641.65	3.306e-07	9526.55	-0.012163	9642.65	-0.000914071	9641.75	-0.000211879	9642.65	-0.000160708	9641.85	-0.000864019	9641.95	0.000846635	9641.65	-0.0198322	9642.55	0.00379579	9641.65	-0.000344402	9641.65	-0.000417253	9641.65	-0.00126755	9641.65	-0.00274323	9641.75	0.00100893	9641.75	-0.000312716	9641.65	-0.00112993
9642.45	0.00128076	9576.8	0.0203673	9576.8	0.0167705	9641.75	0.00444541	9575.4	-0.00270781	9575.4	-0.000163752	9525.35	-0.000173906	9525.35	-0.000115617	9525.35	-0.000507423	9641.75	0.000160121	9526.75	-0.0080666	9642.75	-0.000499515	9641.85	4.2364e-06	9642.75	-7.80461e-05	9641.95	-0.000770642	9642.05	-0.000601616	9641.75	-0.0104944	9642.65	0.00353599	9641.75	0.00138525	9641.75	-0.000774025	9641.75	0.000206532	9641.75	0.000743885	9641.85	0.000434515	9641.85	0.000278098	9641.75	-1.12202e-05
9642.55	0.000101002	9577	0.0168297	9577	0.0222808	9641.85	0.00385945	9575.6	-0.00207399	9575.6	-0.00105521	9525.55	-0.000332747	9525.55	-0.000448464	9525.55	-2.8916e-05	9641.85	4.7235e-05	9526.95	-0.00574592	9642.85	-8.14808e-05	9641.95	-0.000505692	9642.85	-2.85904e-05	9642.05	-0.000667616	9642.15	0.00139949	9641.85	-0.00153696	9642.75	0.00691193	9641.85	-0.00279719	9641.85	0.00502398	9641.85	0.00160237	9641.85	0.00380161	9641.95	0.000237852	9641.95	0.00126105	9641.85	-0.000408015
9642.65	0.00215951	9577.2	0.018037	9577.2	0.0172442	9641.95	0.00416886	9575.8	-0.00281028	9575.8	-0.00184241	9525.75	-0.000297776	9525.75	-0.000211925	9525.75	-2.27513e-05	9641.94	0.000412788	9527.15	-0.00336187	9642.95	-2.83009e-05	9642.05	-0.00117322	9642.95	-0.000139453	9642.15	-0.000715833	9642.25	0.0016116	9641.95	-0.00865825	9642.85	0.00455193	9641.95	-0.00224564	9641.95	0.00550164	9641.95	-0.00192349	9641.95	-0.00067891	9642.05	0.00289332	9642.05	0.00115081	9641.95	-0.00166204
9642.75	0.00151296	9577.4	0.0145398	9577.4	0.0132149	9642.05	0.00432895	9576	-0.00222253	9576	-0.00053397	9525.95	-0.000225725	9525.95	0.000637524	9525.95	-0.00153439	9642.05	0.000126181	9527.35	-8.17188e-05	9643.05	-0.000374201	9642.15	-0.000856094	9643.05	0.000201515	9642.25	-0.000517932	9642.35	0.00151889	9642.05	-0.00911911	9642.95	0.00307729	9642.05	0.00255668	9642.05	0.00727314	9642.05	0.00373987	9642.05	0.000446425	9642.15	-0.000677012	9642.15	-0.000127876	9642.05	-0.00106973
9642.85	0.00123617	9577.6	0.0246108	9577.6	0.017465	9642.15	0.00454746	9576.2	-0.00166122	9576.2	-0.00138424	9526.15	-6.58381e-05	9526.15	0.000224027	9526.15	-0.00203847	9642.15	0.000315371	9527.55	0.00177228	9643.15	-0.000488096	9642.25	4.73595e-05	9643.15	-0.000146304	9642.35	-0.000741724	9642.45	-0.000668724	9642.15	1.63967e-05	9643.05	0.00258813	9642.15	0.00246713	9642.15	0.004777	9642.15	0.00394022	9642.15	0.000593797	9642.25	0.00032887	9642.25	0.000670581	9642.15	-0.000778172
9642.95	0.00183772	9577.8	0.00965615	9577.8	0.0165374	9642.25	0.00473137	9576.4	-0.00264475	9576.4	-0.00222329	9526.35	0.000375987	9526.35	-0.00138327	9526.35	-0.00203703	9642.25	0.000447644	9527.75	-0.000395571	9643.25	-0.000262548	9642.35	0.000319708	9643.25	9.36386e-05	9642.45	-0.000314226	9642.55	0.00418914	9642.25	-0.000646743	9643.15	0.00172547	9642.25	0.00065716	9642.25	-0.000835698	9642.25	0.004565	9642.25	0.00351031	9642.35	0.00107767	9642.35	0.000554185	9642.25	-9.31048e-05
9643.05	0.00195147	9578	0.0272481	9578	0.00885629	9642.35	0.00451206	9576.6	-0.00245488	9576.6	-0.00224043	9526.55	-0.000567791	9526.55	0.000291522	9526.55	-0.0015428	9642.35	0.000184423	9527.95	0.00108909	9643.35	-0.000441928	9642.45	-0.000887444	9643.35	0.000178921	9642.55	-0.000343935	9642.65	0.00193305	9642.35	0.0122766	9643.25	-0.00136618	9642.35	0.00185463	9642.35	-0.000599095	9642.35	0.00218584	9642.35	0.00343446	9642.45	0.002054	9642.45	-7.85532e-05	9642.35	0.000549369
9643.15	0.0012364	9578.2	0.0179962	9578.19	0.00422942	9642.45	0.00489602	9576.8	-0.00368217	9576.8	-0.00166788	9526.75	-0.00011187	9526.75	-0.00141987	9526.75	-0.00190592	9642.45	0.000620862	9528.15	0.00223448	9643.45	2.64433e-06	9642.55	-0.0010386	9643.45	7.65642e-06	9642.65	-0.000247144	9642.75	0.00171233	9642.45	0.0090434	9643.35	0.00137966	9642.45	0.00140985	9642.45	-0.000834165	9642.45	0.00218492	9642.45	0.00263858	9642.55	0.0019595	9642.55	0.0026595	9642.45	0.0003315
9643.25	0.00223973	9578.4	0.0146676	9578.4	0.014646	9642.55	0.00440867	9577	-0.00299105	9577.01	-0.000675895	9526.95	-0.000314543	9526.95	2.26063e-05	9526.95	-0.00205356	9642.55	0.000861349	9528.35	0.0017099	9643.55	-0.0002086	9642.65	-8.27312e-05	9643.55	-1.68985e-05	9642.75	-0.000256941	9642.85	-0.00101817	9642.55	0.00611944	9643.45	0.00141047	9642.55	-0.000556024	9642.55	-0.00117626	9642.55	0.00299145	9642.55	0.000624563	9642.65	-0.000571028	9642.65	-6.59661e-05	9642.55	-0.000778251
9643.35	0.00356556	9578.6	0.0206701	9578.6	0.0242229	9642.65	0.00437389	9577.2	-0.00484594	9577.2	-0.000472445	9527.15	-0.00065829	9527.15	0.000361238	9527.15	-0.00281472	9642.65	0.000591452	9528.55	-0.00119416	9643.65	-0.000475738	9642.75	0.000131857	9643.65	0.000234112	9642.85	-0.00028016	9642.95	0.00258911	9642.65	0.0122428	9643.55	0.00112366	9642.65	7.1743e-05	9642.65	0.00162487	9642.65	-0.00207918	9642.65	-0.000436381	9642.75	0.00246943	9642.75	-0.00027227	9642.65	-0.00161379
9643.45	-0.000305613	9578.8	0.0126412	9578.8	0.0215458	9642.75	0.00449722	9577.4	-0.00382021	9577.4	-0.000788084	9527.35	-0.000708753	9527.35	0.000621075	9527.35	-0.00162759	9642.75	0.000813077	9528.75	0.00112347	9643.75	-0.0009178	9642.85	0.000937665	9643.75	0.000173689	9642.95	-0.000215654	9643.05	-0.00209128	9642.75	0.00950176	9643.65	-0.0025847	9642.75	-0.000267989	9642.75	-0.00327918	9642.75	-0.00250381	9642.75	0.00173118	9642.85	0.00197185	9642.85	0.0010808	9642.75	-0.000670146
9643.55	0.00329845	9579	0.0173745	9579	0.0122539	9642.85	0.00517046	9577.6	-0.00383004	9577.6	-0.00107215	9527.55	-0.00098951	9527.55	-0.00193455	9527.55	-0.00131141	9642.85	0.000845888	9528.95	0.000950305	9643.85	-0.000491165	9642.95	0.000834195	9643.85	0.000244192	9643.05	-0.000361607	9643.15	0.00202026	9642.85	0.00707638	9643.75	-0.004748	9642.85	0.000883505	9642.85	-0.0021968	9642.85	-0.0045341	9642.85	0.00383979	9642.95	0.00254393	9642.95	-0.000663191	9642.85	0.000151018
9643.65	0.00704632	9579.2	0.0187256	9579.2	0.0183904	9642.95	0.00532484	9577.8	-0.00263905	9577.8	-0.00102734	9527.75	-0.000413371	9527.75	-0.000659051	9527.75	-0.00145105	9642.95	0.000915475	9529.15	0.0013447	9643.95	-0.000482902	9643.05	5.88892e-05	9643.95	0.000255536	9643.15	-0.000421698	9643.25	0.00166311	9642.95	-0.00604157	9643.85	-0.00220891	9642.95	-0.000180705	9642.95	-0.00264251	9642.95	-0.0010593	9642.95	0.003629	9643.05	-0.00105357	9643.05	-0.000532938	9642.95	-0.000683363
9643.75	0.0033185	9579.4	0.0174768	9579.4	0.014812	9643.05	0.00524622	9578	-0.00331987	9577.99	-0.00178657	9527.95	-0.00102144	9527.95	0.000194278	9527.95	-0.00177193	9643.05	0.000844553	9529.35	0.00179789	9644.05	-0.000116639	9643.15	0.00138965	9644.05	0.000483989	9643.25	-0.000466909	9643.35	-0.00121003	9643.05	0.0138589	9643.95	-0.00259015	9643.05	0.000935182	9643.05	0.00187539	9643.05	-0.00083172	9643.05	-0.00108187	9643.15	0.000689322	9643.15	0.00210994	9643.05	-0.00167414
9643.85	0.00339039	9579.6	0.0134537	9579.6	0.0109725	9643.15	0.00462495	9578.2	-0.00412335	9578.2	-0.00226911	9528.15	-0.00102378	9528.15	-0.000669975	9528.15	-0.00182336	9643.15	0.00122032	9529.55	-0.000332868	9644.15	0.000386652	9643.25	0.000945947	9644.15	0.000560181	9643.35	-0.000267559	9643.45	-0.00303369	9643.15	0.012117	9644.05	-0.00321379	9643.15	0.000998902	9643.15	-0.00119725	9643.15	0.00369548	9643.15	-0.000888086	9643.25	0.00326288	9643.25	0.00134865	9643.15	-2.95123e-05
9643.95	0.00541703	9579.8	0.0161846	9579.8	0.0188773	9643.25	0.00481764	9578.4	-0.00250152	9578.4	-0.00232062	9528.35	-0.000448915	9528.35	-0.00113014	9528.35	-0.00189518	9643.25	0.000939844	9529.75	-0.000321396	9644.25	6.96743e-05	9643.35	0.000840037	9644.25	0.000280682	9643.45	-0.000337943	9643.55	-0.00419239	9643.25	-0.0141991	9644.15	-0.00342268	9643.25	0.000946955	9643.25	-0.000643826	9643.25	0.00532444	9643.25	-0.000954953	9643.35	0.00285857	9643.35	0.00373927	9643.25	-0.000492065
9644.05	0.00155483	9580	0.014736	9580	0.013467	9643.35	0.00527215	9578.6	-0.00341489	9578.6	-0.00153731	9528.55	-0.00122811	9528.55	-0.000884635	9528.55	-0.00189664	9643.35	0.000991181	9529.95	0.00157552	9644.35	0.000175152	9643.45	0.00123541	9644.35	0.000358671	9643.55	-0.000185493	9643.65	-0.00443966	9643.35	-0.00805845	9644.25	5.76123e-06	9643.35	0.000610419	9643.35	0.00201701	9643.35	0.00564266	9643.35	0.00655958	9643.45	0.000275365	9643.45	-7.83185e-05	9643.35	-0.00189276
9644.15	0.0025264	9580.2	0.0195009	9580.2	0.0179625	9643.45	0.00457095	9578.8	-0.0039556	9578.8	-0.000707696	9528.75	-0.000556176	9528.75	-0.000198034	9528.75	-0.000981808	9643.45	0.00119586	9530.15	0.00143353	9644.45	-0.000244796	9643.55	0.00125894	9644.45	0.000820832	9643.65	0.00017613	9643.75	-0.00430331	9643.45	0.0182281	9644.35	-0.00377259	9643.45	-0.000671379	9643.45	0.00417077	9643.45	0.00452027	9643.45	0.00427843	9643.55	0.00153352	9643.55	0.00475072	9643.45	-0.00105399
9644.25	0.00396866	9580.4	0.010503	9580.4	0.0134293	9643.55	0.00495352	9579	-0.00373048	9579	0.000247572	9528.95	-0.000671964	9528.95	0.000227257	9528.95	-0.00122567	9643.55	0.00111615	9530.35	0.00036806	9644.55	0.000231491	9643.65	0.000828785	9644.55	0.000479783	9643.75	-0.000146051	9643.85	-0.00082991	9643.55	0.000303661	9644.45	-0.00275544	9643.55	-0.003182	9643.55	0.0166081	9643.55	0.00244469	9643.55	0.00246833	9643.65	0.00371956	9643.65	0.00155376	9643.55	-0.000527632
9644.35	0.00387442	9580.6	0.0193219	9580.6	0.0137941	9643.65	0.00550517	9579.2	-0.00460249	9579.2	-0.000862913	9529.15	-0.000566582	9529.15	-0.00100772	9529.15	-0.00118449	9643.65	0.00114707	9530.55	0.00186279	9644.65	0.000457575	9643.75	0.000234659	9644.65	0.000586928	9643.85	9.94731e-05	9643.95	-0.000362026	9643.65	0.0152376	9644.55	-0.000837046	9643.65	0.000225245	9643.65	0.0130509	9643.65	0.00292872	9643.65	0.000642584	9643.75	0.00193959	9643.75	-0.00166367	9643.65	0.00034425
9644.45	0.00100325	9580.8	0.0154844	9580.8	0.0196495	9643.75	0.00498953	9579.4	-0.004033	9579.4	-0.00128671	9529.35	-0.000820436	9529.35	-0.000635673	9529.35	-0.00210013	9643.75	0.00123857	9530.75	0.00108909	9644.75	0.00084987	9643.85	0.00202356	9644.75	0.00114522	9643.95	7.45459e-05	9644.05	-0.000891676	9643.75	0.00405205	9644.65	-0.000750399	9643.75	0.00359444	9643.75	0.00956926	9643.75	0.000736893	9643.75	0.00284949	9643.85	-0.00011276	9643.85	0.00106653	9643.75	0.00132722
9644.55	0.00386342	9581	0.0108497	9581	0.0144163	9643.85	0.00567587	9579.6	-0.00521947	9579.6	-0.00251862	9529.55	-0.00105633	9529.55	0.000911722	9529.55	-0.00248201	9643.85	0.00144234	9530.95	-0.00103472	9644.85	0.000770698	9643.95	0.00151319	9644.85	0.000981512	9644.05	7.67162e-05	9644.15	0.0007116	9643.85	0.00701528	9644.75	-0.0010323	9643.85	0.00138342	9643.85	0.00576341	9643.85	0.00465169	9643.85	0.00577062	9643.95	0.0024379	9643.95	0.00148494	9643.85	0.00152742
9644.65	0.00593588	9581.2	0.017714	9581.2	0.00427709	9643.95	0.00584619	9579.8	-0.00362519	9579.8	-0.00147056	9529.75	-0.00109079	9529.75	-0.000546122	9529.75	-0.000713524	9643.95	0.00153124	9531.15	0.0015093	9644.95	0.00057106	9644.05	0.0011973	9644.95	0.000796062	9644.15	0.000302032	9644.25	-0.00243698	9643.95	-0.00705916	9644.85	-4.61573e-05	9643.95	0.00354485	9643.95	0.00738927	9643.95	0.0018777	9643.95	0.00337492	9644.05	0.00460302	9644.05	0.000328176	9643.95	0.00126158
9644.75	0.00623832	9581.4	0.0196439	9581.4	0.0181264	9644.05	0.00528886	9580	-0.00661779	9580	-0.00119182	9529.95	-0.000446401	9529.95	-0.000129852	9529.95	-0.00166967	9644.05	0.00140458	9531.35	-0.000383489	9645.05	0.000770366	9644.15	0.00267283	9645.05	0.00156748	9644.25	0.000176152	9644.35	0.00160845	9644.05	0.00552525	9644.95	0.00120278	9644.05	0.00287389	9644.05	-0.00171466	9644.05	0.00372202	9644.05	0.00436926	9644.15	0.00316202	9644.15	4.14646e-06	9644.05	0.000157365
9644.85	0.00494831	9581.6	0.0186432	9581.6	0.0120439	9644.15	0.00577019	9580.2	-0.00614636	9580.2	-0.00110732	9530.15	-0.000989579	9530.15	-0.00133822	9530.15	-0.00250812	9644.15	0.00152673	9531.55	0.00168294	9645.15	0.000598752	9644.25	0.0019646	9645.15	0.0016371	9644.35	0.000560899	9644.45	-0.00095713	9644.15	0.00525928	9645.05	0.00181117	9644.15	0.00304539	9644.15	0.0058768	9644.15	0.00145486	9644.15	0.00101264	9644.25	0.00142728	9644.25	-0.00143263	9644.15	0.00151708
9644.95	0.00316809	9581.8	0.011784	9581.8	0.0194546	9644.25	0.00626658	9580.4	-0.00629873	9580.4	-0.000539495	9530.35	-0.000613899	9530.35	7.16482e-05	9530.35	-0.00251414	9644.25	0.00161361	9531.75	-0.000430336	9645.25	0.000819198	9644.35	0.00230471	9645.25	0.00144528	9644.45	0.000400081	9644.55	-0.00192636	9644.25	-0.0264774	9645.15	0.00337117	9644.25	0.0022224	9644.25	-0.000132026	9644.25	0.00556225	9644.25	0.00107359	9644.35	0.00555751	9644.35	0.00299669	9644.25	0.00260351
9645.05	0.00251538	9582	0.0136639	9582	0.0152028	9644.35	0.00608101	9580.6	-0.00763582	9580.6	-0.00100561	9530.55	-0.000488827	9530.55	3.84418e-05	9530.55	-0.00211812	9644.36	0.00186218	9531.95	0.000707771	9645.35	0.00132199	9644.45	0.00218528	9645.35	0.00129505	9644.55	0.000641071	9644.65	0.00410863	9644.35	-0.0115218	9645.25	0.00299109	9644.35	0.00202121	9644.35	0.00117025	9644.35	0.00353094	9644.35	0.00351758	9644.45	0.0034563	9644.45	0.00139624	9644.35	0.00189614
9645.15	0.00581402	9582.2	0.0175708	9582.2	0.00632213	9644.45	0.00574317	9580.8	-0.00751915	9580.8	-0.00161391	9530.75	-0.000992061	9530.75	-0.00101065	9530.75	-0.00147641	9644.45	0.00184089	9532.15	8.26074e-05	9645.45	0.00123563	9644.55	0.00161497	9645.45	0.00175864	9644.65	0.000399303	9644.75	0.00407881	9644.45	-0.00681945	9645.35	0.00224128	9644.45	0.00585469	9644.45	0.00545004	9644.45	0.00157679	9644.45	0.00149978	9644.55	3.77997e-05	9644.55	0.00286577	9644.45	0.000735945
9645.25	0.00285398	9582.4	0.016577	9582.4	0.0172408	9644.55	0.005846	9581	-0.00703589	9581	-0.00150265	9530.95	-0.000298441	9530.95	-0.000584374	9530.95	-0.0029358	9644.55	0.00195327	9532.35	0.000225258	9645.55	0.00104148	9644.65	0.00306494	9645.55	0.00201976	9644.75	0.000538275	9644.85	0.00220642	9644.55	-0.00246978	9645.45	0.002837	9644.55	0.00215984	9644.55	-0.00103565	9644.55	0.00209365	9644.55	-0.00301479	9644.65	0.00274284	9644.65	0.00367809	9644.55	0.00159065
9645.35	0.00416758	9582.6	0.0123352	9582.6	0.00876751	9644.65	0.00648294	9581.2	-0.0068499	9581.2	-0.000360986	9531.15	-0.000377034	9531.15	0.000177093	9531.15	-0.00280452	9644.65	0.0020095	9532.55	0.00134544	9645.65	0.000418747	9644.75	0.00209042	9645.65	0.00172049	9644.85	0.000949666	9644.95	0.00315642	9644.65	-0.00578824	9645.55	0.00168645	9644.65	0.00337676	9644.65	0.00515627	9644.65	0.00299963	9644.65	-0.00169196	9644.75	0.00325413	9644.75	0.00171477	9644.65	0.00228324
9645.45	0.00555118	9582.8	0.00939908	9582.8	0.0130859	9644.75	0.00733455	9581.4	-0.00595288	9581.4	-0.000994221	9531.35	-0.00055072	9531.35	-4.66008e-05	9531.35	-0.00152295	9644.75	0.0023643	9532.75	0.000613986	9645.75	0.00126559	9644.85	0.00270374	9645.75	0.00170998	9644.95	0.000662088	9645.05	0.00159857	9644.75	-0.00351827	9645.65	0.00716734	9644.75	0.00495361	9644.75	-0.000380233	9644.75	0.00513423	9644.75	0.00444833	9644.85	0.00288499	9644.85	0.00310828	9644.75	0.00277954
9645.55	0.00385559	9583	0.0189386	9583	0.0153966	9644.85	0.00695464	9581.6	-0.00558978	9581.6	-0.00180695	9531.55	-0.000801486	9531.55	-0.000545923	9531.55	-0.00232583	9644.85	0.00225068	9532.95	0.000703544	9645.85	0.0015441	9644.95	0.00312063	9645.85	0.00223601	9645.05	0.000988344	9645.15	0.00441447	9644.85	-0.0241794	9645.75	0.00573265	9644.85	0.00218592	9644.85	-0.00269101	9644.85	0.00461092	9644.85	0.00327999	9644.95	0.00416447	9644.95	-4.94154e-05	9644.85	0.00365178
9645.65	0.00495857	9583.2	0.0192147	9583.2	0.00857821	9644.95	0.0064705	9581.8	-0.00532151	9581.8	-0.00253669	9531.75	-0.000962825	9531.75	-0.00213082	9531.75	-0.00212364	9644.95	0.00241382	9533.15	0.000423605	9645.95	0.00179857	9645.05	0.00291227	9645.95	0.00207887	9645.15	0.000901476	9645.25	0.00192101	9644.95	-0.0255073	9645.85	0.00315916	9644.95	0.00420705	9644.95	0.000484865	9644.95	0.00385022	9644.95	0.00404072	9645.05	0.000259545	9645.05	0.00232247	9644.95	0.00356427
9645.75	0.00298914	9583.4	0.0144907	9583.4	0.0144649	9645.05	0.00698595	9582	-0.00589178	9582	-0.00242957	9531.95	-0.000698187	9531.95	-0.00139579	9531.95	-0.00151654	9645.05	0.00248901	9533.35	0.00162502	9646.05	0.00211587	9645.15	0.00259301	9646.05	0.00215848	9645.25	0.0012401	9645.35	0.00493159	9645.05	-0.0134661	9645.95	0.00641098	9645.05	0.00503723	9645.05	0.00211051	9645.05	0.00312682	9645.05	0.00644061	9645.15	0.00529602	9645.15	0.00579833	9645.05	0.00348789
9645.85	0.00665109	9583.6	0.0213997	9583.6	0.0178734	9645.15	0.00750327	9582.2	-0.00443014	9582.2	-0.00274206	9532.15	-0.000626236	9532.15	-0.0016759	9532.15	-0.00161992	9645.15	0.00253619	9533.55	-0.000395688	9646.15	0.00192831	9645.25	0.00277051	9646.15	0.00226247	9645.35	0.0013702	9645.45	0.00293424	9645.15	-0.0300276	9646.05	0.00775611	9645.15	0.00251557	9645.15	-0.00180618	9645.15	0.00281627	9645.15	0.00292169	9645.25	0.00322699	9645.25	0.00259064	9645.15	0.00248938
9645.95	0.00500416	9583.8	0.00901162	9583.8	0.00113865	9645.25	0.00684316	9582.4	-0.00476682	9582.4	-0.00151717	9532.35	0.000310085	9532.35	-0.000610188	9532.35	-0.00104611	9645.25	0.00283187	9533.75	-0.000612872	9646.25	0.00127245	9645.35	0.00320534	9646.25	0.00246729	9645.45	0.00124489	9645.55	0.00447488	9645.25	-0.0141383	9646.15	0.00591877	9645.25	0.00347435	9645.25	0.00114653	9645.25	0.00364846	9645.25	0.000488162	9645.35	0.000140864	9645.35	0.00177838	9645.25	0.00260644
9646.05	0.0060386	9584	0.0141115	9584	0.0108273	9645.35	0.00820341	9582.6	-0.00455632	9582.6	-0.00046222	9532.55	-0.00110678	9532.55	-0.000417527	9532.55	-0.00163145	9645.35	0.0024776	9533.95	-0.000127422	9646.35	0.00157775	9645.45	0.0038774	9646.35	0.00234435	9645.55	0.00137202	9645.65	-0.000564228	9645.35	-0.0198151	9646.25	0.00372857	9645.35	0.00518482	9645.35	-0.00242292	9645.35	0.0051547	9645.35	0.00380918	9645.45	0.00586982	9645.45	0.00500815	9645.35	0.00250822
9646.15	0.00267513	9584.2	0.0132825	9584.2	0.00967344	9645.45	0.00787146	9582.8	-0.00519642	9582.8	-0.000600834	9532.75	-0.000857963	9532.75	-0.000611349	9532.75	-0.00180572	9645.45	0.00269866	9534.15	-0.0020175	9646.45	0.00232383	9645.55	0.00343285	9646.45	0.00234184	9645.65	0.001432	9645.75	0.00830013	9645.45	-0.00474573	9646.35	0.00554108	9645.45	0.00325709	9645.45	0.00171777	9645.45	0.00603812	9645.45	0.00253138	9645.55	0.00474487	9645.55	1.07827e-05	9645.45	0.00266114
9646.25	0.00524565	9584.4	0.016136	9584.4	0.00590244	9645.55	0.00786972	9583	-0.00506944	9583	-0.00143663	9532.95	-0.000117781	9532.95	-0.000810199	9532.95	-0.00184041	9645.55	0.00259062	9534.35	-0.000793682	9646.55	0.00245519	9645.65	0.00294191	9646.55	0.00281163	9645.75	0.00161467	9645.85	0.00248604	9645.55	-0.00806638	9646.45	0.00423821	9645.55	0.00561206	9645.55	0.00638653	9645.55	0.000929894	9645.55	0.0043525	9645.65	0.00362457	9645.65	0.00172033	9645.55	0.00220771
9646.35	0.00507005	9584.6	0.008168	9584.6	0.00614433	9645.65	0.00813522	9583.2	-0.00454004	9583.2	-0.000849989	9533.15	-0.000720843	9533.15	-0.000440577	9533.15	-0.0024851	9645.65	0.00307824	9534.55	-0.00143977	9646.65	0.00278565	9645.75	0.00212666	9646.65	0.00248201	9645.85	0.00164375	9645.95	0.00251289	9645.65	-0.0115424	9646.55	0.00375674	9645.65	0.00126824	9645.65	0.00539676	9645.65	0.00178325	9645.65	0.00574317	9645.75	0.00284405	9645.75	0.00407782	9645.65	0.00250867
9646.45	0.00695029	9584.8	0.0150784	9584.8	0.00529067	9645.75	0.00759595	9583.4	-0.00608031	9583.4	0.000335318	9533.35	-0.00046413	9533.35	-0.00118476	9533.35	-0.00368873	9645.75	0.00314974	9534.75	-0.00157654	9646.75	0.00279077	9645.85	0.00292731	9646.75	0.0027234	9645.96	0.0019507	9646.05	0.00417367	9645.75	-0.000954583	9646.65	0.00785887	9645.75	0.00219137	9645.75	0.000906509	9645.75	-0.000344925	9645.75	0.00413388	9645.85	0.00781706	9645.85	0.00333808	9645.75	0.00309813
9646.55	0.00464382	9585	0.0171309	9585	0.0239273	9645.85	0.00770845	9583.6	-0.0063282	9583.6	-8.82366e-05	9533.55	-0.00090645	9533.55	3.41507e-05	9533.55	-0.00161383	9645.85	0.00303772	9534.95	-0.0027777	9646.85	0.00241724	9645.95	0.00347649	9646.85	0.00296891	9646.05	0.00206118	9646.15	0.00314312	9645.85	-0.0261337	9646.74	0.0060946	9645.85	0.0051441	9645.85	0.00129903	9645.85	0.00445058	9645.85	0.00508628	9645.95	0.00280313	9645.95	-0.000328103	9645.85	0.00250827
9646.65	0.00577206	9585.2	0.0123031	9585.2	0.00710591	9645.95	0.0088393	9583.8	-0.00654276	9583.8	0.000434483	9533.75	-0.000307898	9533.75	-0.00100319	9533.75	-0.00275582	9645.95	0.00309833	9535.15	-0.002541	9646.95	0.00230692	9646.05	0.00348933	9646.95	0.0027009	9646.15	0.00208258	9646.25	0.00495405	9645.95	-0.0273881	9646.85	0.00371998	9645.95	0.00397659	9645.95	-0.000380469	9645.95	0.00488164	9645.95	0.00473048	9646.05	0.00377808	9646.05	0.00484501	9645.95	0.00321853
9646.75	0.00400374	9585.4	0.0190325	9585.4	0.0112958	9646.05	0.00734761	9584	-0.00696913	9584	-0.000975882	9533.95	-0.00086764	9533.95	-1.85802e-05	9533.95	-0.00238481	9646.05	0.00328094	9535.35	-0.0024506	9647.05	0.00276513	9646.15	0.00270405	9647.05	0.00308787	9646.25	0.00219067	9646.35	0.00427182	9646.05	-0.00571475	9646.95	0.00415195	9646.05	0.00272469	9646.05	0.00435508	9646.05	0.00760249	9646.05	0.00484911	9646.15	0.0045613	9646.15	0.00279769	9646.05	0.00347278
9646.85	0.00662415	9585.6	0.00510213	9585.6	0.0248041	9646.15	0.00824507	9584.2	-0.00578248	9584.2	0.000742672	9534.15	-0.000595898	9534.15	0.000200933	9534.15	-0.000991918	9646.15	0.00342821	9535.55	-0.00077853	9647.15	0.00340391	9646.25	0.00408335	9647.15	0.0027943	9646.35	0.00235547	9646.45	0.0066456	9646.15	-0.00651706	9647.05	0.00764011	9646.15	0.002569	9646.15	-0.000681454	9646.15	0.0037217	9646.15	0.0044865	9646.25	0.00230582	9646.25	0.00232981	9646.15	0.00345539
9646.95	0.00591305	9585.8	0.0155867	9585.8	0.0104766	9646.25	0.00881099	9584.4	-0.00636917	9584.4	-0.000718708	9534.35	-0.000642162	9534.35	-0.000384081	9534.35	-0.00186123	9646.25	0.00327624	9535.75	-0.00146469	9647.25	0.00361687	9646.35	0.00319185	9647.25	0.00315051	9646.45	0.00251156	9646.55	0.00498818	9646.25	0.00789546	9647.15	0.00883011	9646.25	0.00562926	9646.25	0.00018281	9646.25	0.00645429	9646.25	0.0022008	9646.35	0.00883437	9646.35	0.0031739	9646.25	0.00344381
9647.05	0.00329404	9586	0.0153753	9586	0.00994904	9646.35	0.00818032	9584.6	-0.00539513	9584.6	0.000701208	9534.55	-0.000307768	9534.55	0.000132159	9534.55	-0.00266344	9646.35	0.00341236	9535.95	-0.000762487	9647.35	0.0036208	9646.45	0.00275556	9647.35	0.00340178	9646.55	0.00258199	9646.65	0.00516977	9646.35	-0.0273123	9647.25	0.00836735	9646.35	0.00504395	9646.35	0.00381897	9646.35	0.00512066	9646.35	0.00601692	9646.45	0.00740005	9646.45	0.000785993	9646.35	0.00381317
9647.15	0.00629784	9586.2	0.0127682	9586.2	0.00443828	9646.45	0.00896608	9584.8	-0.00546372	9584.8	0.000173991	9534.75	-0.00133264	9534.75	-0.000115406	9534.75	-0.00149255	9646.45	0.00380416	9536.15	-0.000740223	9647.45	0.00311713	9646.55	0.0039208	9647.45	0.00360724	9646.65	0.00255893	9646.75	0.0052415	9646.45	-9.80878e-05	9647.35	0.00639532	9646.45	0.00276106	9646.45	0.000265401	9646.45	0.00743546	9646.45	0.00435678	9646.55	0.00317233	9646.55	0.00553026	9646.45	0.0024741
9647.25	0.00616618	9586.4	0.00931512	9586.4	0.0147619	9646.55	0.0101001	9585	-0.00654588	9585	-0.000391012	9534.95	-0.000429653	9534.95	-0.0011326	9534.95	-0.00300127	9646.55	0.00349769	9536.35	-0.00141907	9647.55	0.00302204	9646.65	0.00395224	9647.55	0.00365279	9646.75	0.0026608	9646.85	0.00767209	9646.55	-0.0149883	9647.45	0.00864476	9646.55	0.00368682	9646.55	0.00139768	9646.55	0.00432337	9646.55	0.00322638	9646.65	0.00768261	9646.65	0.00573959	9646.55	0.00312609
9647.35	0.00366769	9586.6	0.0160731	9586.6	0.0103747	9646.65	0.00894253	9585.2	-0.00495009	9585.2	-0.000556009	9535.15	-0.000129822	9535.15	-0.00165935	9535.15	-0.00188271	9646.65	0.00405784	9536.55	-0.000243835	9647.65	0.00281625	9646.75	0.00471005	9647.65	0.00417669	9646.85	0.00295765	9646.95	0.00331804	9646.65	-0.0156752	9647.55	0.00898278	9646.65	0.00622081	9646.65	0.00035646	9646.65	0.00878253	9646.65	0.00298701	9646.75	0.00518528	9646.75	0.00179317	9646.65	0.00374299
9647.45	0.00934007	9586.8	0.00719834	9586.8	0.0126812	9646.75	0.00894525	9585.4	-0.0065818	9585.4	-0.00196928	9535.35	-0.000943037	9535.35	-0.000275506	9535.35	-0.00131492	9646.75	0.00397019	9536.75	0.000749432	9647.75	0.00340472	9646.85	0.00408072	9647.75	0.00399931	9646.95	0.00306817	9647.05	0.00640442	9646.75	-0.0222138	9647.65	0.00645015	9646.75	0.00500179	9646.75	-0.00134155	9646.75	0.00777909	9646.75	-0.005951	9646.85	0.00417297	9646.85	0.00345779	9646.75	0.00342919
9647.55	0.00769147	9587	0.012356	9587	0.0171844	9646.85	0.00930971	9585.6	-0.00517302	9585.6	-0.00154372	9535.55	-0.000643507	9535.55	-0.001504	9535.55	-0.00210586	9646.85	0.00414207	9536.95	-0.000690858	9647.85	0.00425205	9646.95	0.00427937	9647.85	0.00380432	9647.05	0.00295369	9647.15	0.00584229	9646.85	-0.00762321	9647.75	0.00692871	9646.85	0.00663314	9646.85	-0.000369793	9646.85	0.00846649	9646.85	-0.00506342	9646.95	0.00736134	9646.95	0.00532216	9646.85	0.00374242
9647.65	0.00776952	9587.2	0.00780099	9587.2	0.0188289	9646.95	0.00974875	9585.8	-0.00628528	9585.8	-0.00182088	9535.75	-0.000686909	9535.75	-0.000536687	9535.75	-0.00129572	9646.95	0.00447688	9537.15	-0.00129187	9647.95	0.00480155	9647.05	0.00470383	9647.95	0.0042023	9647.15	0.00319096	9647.25	0.00282165	9646.95	-0.0280331	9647.85	0.0144184	9646.95	0.0064942	9646.95	0.00413165	9646.95	0.00554008	9646.95	0.00236013	9647.05	0.00576724	9647.05	0.00523524	9646.95	0.00378682
9647.75	0.00856842	9587.4	0.0163571	9587.4	0.00109181	9647.05	0.00939966	9586	-0.00426281	9586	-0.000700476	9535.95	-0.000660562	9535.95	-0.000620332	9535.95	-0.00106444	9647.05	0.00451321	9537.35	0.00109427	9648.05	0.00356863	9647.15	0.00527349	9648.05	0.00423292	9647.25	0.0032941	9647.35	0.00461808	9647.05	-0.0117905	9647.95	0.00871455	9647.05	0.0087926	9647.05	0.00254526	9647.05	0.00555359	9647.05	0.00519357	9647.15	0.00407146	9647.15	0.00562764	9647.05	0.00406282
9647.85	0.00631796	9587.6	0.0098861	9587.6	0.0138515	9647.15	0.00962729	9586.2	-0.00380612	9586.2	0.000196516	9536.15	-0.000461522	9536.15	-0.0011361	9536.15	-0.0015033	9647.15	0.00461104	9537.55	-0.00219727	9648.15	0.00406403	9647.25	0.0051861	9648.15	0.0043327	9647.35	0.00352513	9647.45	0.00125583	9647.15	-0.0227543	9648.05	0.0108834	9647.15	0.0066672	9647.15	0.00761418	9647.15	0.00881474	9647.15	0.00683072	9647.25	0.00812155	9647.25	0.00428828	9647.15	0.00574531
9647.95	0.00707301	9587.8	0.0102192	9587.8	0.0142074	9647.25	0.0101758	9586.4	-0.0039255	9586.4	-0.000293022	9536.35	-0.00049433	9536.35	-0.000693379	9536.35	-0.0015135	9647.25	0.00442737	9537.75	-0.00133072	9648.25	0.00413042	9647.35	0.00487992	9648.25	0.00491183	9647.45	0.00381682	9647.55	0.000992786	9647.25	0.0089073	9648.15	0.013622	9647.25	0.00655069	9647.25	0.00678549	9647.25	0.00787663	9647.25	0.00715807	9647.35	0.00401387	9647.35	0.00516584	9647.25	0.00476155
9648.05	0.00769963	9588	0.0183994	9588	0.0132269	9647.35	0.00974282	9586.6	-0.00353298	9586.6	-0.00143027	9536.55	-0.000307276	9536.55	-0.00116318	9536.55	-0.00137227	9647.35	0.00461046	9537.95	-0.000263966	9648.35	0.00415087	9647.45	0.0053209	9648.35	0.00469379	9647.55	0.00387009	9647.65	0.000394093	9647.35	-0.0111469	9648.25	0.0069949	9647.35	0.00607777	9647.35	0.000357414	9647.35	0.00128506	9647.35	0.0059031	9647.45	0.00631373	9647.45	0.00648188	9647.35	0.00557692
9648.15	0.00845185	9588.2	0.00772734	9588.2	0.015354	9647.45	0.0108776	9586.79	-0.00296097	9586.8	-0.00272192	9536.75	-0.000829199	9536.75	-0.000971215	9536.75	-0.00258921	9647.45	0.00476256	9538.15	0.000814906	9648.45	0.0047364	9647.55	0.00555791	9648.45	0.00497198	9647.65	0.00403663	9647.75	0.0012689	9647.45	-0.0221545	9648.35	0.0108548	9647.45	0.00795451	9647.45	0.00644728	9647.45	0.00282718	9647.45	0.00507677	9647.55	0.00917849	9647.55	0.00441637	9647.45	0.00676802
9648.25	0.00917442	9588.4	0.0130849	9588.4	0.0145245	9647.55	0.0096637	9587	-0.00278629	9587	-0.00234494	9536.95	-0.000959136	9536.95	0.000666182	9536.95	-0.00244644	9647.55	0.00499965	9538.35	0.000491003	9648.55	0.00543321	9647.65	0.00532955	9648.55	0.00505935	9647.75	0.00400198	9647.85	0.00676862	9647.55	-0.0236333	9648.45	0.00877025	9647.55	0.00608883	9647.55	0.00598266	9647.55	0.0100916	9647.55	0.00612086	9647.65	0.00689446	9647.65	0.00770808	9647.55	0.00585744
9648.35	0.0108593	9588.6	0.00905569	9588.6	0.0181303	9647.65	0.0107669	9587.2	-0.00329243	9587.2	-0.00189537	9537.15	-0.00114646	9537.15	-0.00118486	9537.15	-0.00278267	9647.65	0.00526038	9538.55	-0.00133555	9648.65	0.00511691	9647.75	0.00443445	9648.65	0.00534576	9647.85	0.00438005	9647.95	0.00302477	9647.65	-0.0187409	9648.55	0.010006	9647.65	0.00507099	9647.65	0.0044002	9647.65	0.00667141	9647.65	0.00482998	9647.75	0.00787708	9647.75	0.00862541	9647.65	0.00582405
9648.45	0.0079755	9588.8	0.0191637	9588.8	0.0103478	9647.75	0.0115862	9587.4	-0.00437808	9587.4	-0.00161575	9537.35	-6.58641e-05	9537.35	-0.000456688	9537.35	-0.0024615	9647.75	0.00535509	9538.75	-0.00198587	9648.75	0.00517599	9647.85	0.00579656	9648.75	0.00564175	9647.95	0.00431764	9648.05	0.00411435	9647.75	-0.00973112	9648.65	0.0113246	9647.75	0.00998871	9647.75	0.0138701	9647.75	0.00563664	9647.75	0.00473259	9647.85	0.0117994	9647.85	0.0059926	9647.75	0.00578393
9648.55	0.011948	9589	-0.00157938	9589	0.0161989	9647.85	0.0104551	9587.6	-0.00403101	9587.6	-0.00173332	9537.55	-0.000547213	9537.55	-0.00107977	9537.55	-0.00212878	9647.85	0.00552416	9538.95	0.00089825	9648.85	0.00520373	9647.95	0.00623579	9648.85	0.0055082	9648.05	0.00441489	9648.15	0.0052176	9647.85	-0.0134719	9648.75	0.00925319	9647.85	0.00715905	9647.85	0.00958137	9647.85	0.00728296	9647.85	0.00830683	9647.95	0.00625502	9647.95	0.00550199	9647.85	0.00655283
9648.65	0.00628486	9589.2	0.01236	9589.2	0.00957381	9647.95	0.0108764	9587.8	-0.00506641	9587.8	-0.00198669	9537.75	-0.000502675	9537.75	-0.000420006	9537.75	-0.00173653	9647.95	0.00563218	9539.15	0.00217403	9648.95	0.00556792	9648.05	0.00544541	9648.95	0.00565729	9648.15	0.00458546	9648.25	0.00555133	9647.95	0.00236833	9648.85	0.00740542	9647.95	0.00627098	9647.95	0.0109923	9647.95	0.0118187	9647.95	0.00754576	9648.05	0.00610347	9648.05	0.00777509	9647.95	0.00673068
9648.75	0.00790541	9589.4	0.0142304	9589.4	0.0133993	9648.05	0.0115415	9588	-0.00469596	9588	-0.00117665	9537.95	-0.000911506	9537.95	-0.00052353	9537.95	-0.00188548	9648.05	0.00571448	9539.35	-0.00102793	9649.05	0.00600802	9648.15	0.0067484	9649.05	0.00621347	9648.25	0.00492191	9648.35	0.00420511	9648.05	-0.0209078	9648.95	0.0148637	9648.05	0.00845328	9648.05	0.00826012	9648.05	0.00994687	9648.05	0.007659	9648.15	0.00943084	9648.15	0.00326972	9648.05	0.00576327
9648.85	0.00759048	9589.6	0.0109869	9589.6	0.00491953	9648.15	0.0111856	9588.2	-0.00518266	9588.2	-0.00191824	9538.15	-0.000865334	9538.15	-0.00139885	9538.15	-0.00216785	9648.15	0.00590634	9539.55	0.000566229	9649.15	0.00627798	9648.25	0.00695398	9649.15	0.00638481	9648.35	0.00500186	9648.45	0.00416327	9648.15	-0.0232062	9649.05	0.0140897	9648.15	0.00226462	9648.15	0.00526717	9648.15	0.00993504	9648.15	0.00512892	9648.25	0.00728219	9648.25	0.00751898	9648.15	0.00581642
9648.95	0.00860693	9589.8	0.0218951	9589.8	0.00678193	9648.25	0.0117726	9588.4	-0.00335093	9588.4	-0.00181638	9538.35	-0.000408646	9538.35	-0.00217086	9538.35	-0.00136499	9648.25	0.0061121	9539.75	-0.00204598	9649.25	0.00597824	9648.35	0.00641111	9649.25	0.00586329	9648.45	0.00490946	9648.55	0.00392747	9648.25	-0.0234155	9649.15	0.00980837	9648.25	0.00179165	9648.25	0.00160898	9648.25	0.00827231	9648.24	0.0040088	9648.35	0.0110627	9648.35	0.00908507	9648.25	0.00702023
9649.05	0.0133182	9590	0.0117366	9590	0.0181957	9648.35	0.0117105	9588.6	-0.00303455	9588.6	-0.00269691	9538.55	-0.00104361	9538.55	-0.00157419	9538.55	-0.00146359	9648.35	0.00628914	9539.95	-0.000279798	9649.35	0.00620312	9648.45	0.00656627	9649.35	0.00626467	9648.55	0.00498062	9648.65	0.00465984	9648.35	-0.0157565	9649.25	0.0127415	9648.35	0.00420777	9648.35	0.00447236	9648.35	0.00801851	9648.35	0.00569674	9648.45	0.0114756	9648.45	0.00571251	9648.35	0.00579123
9649.15	0.00982892	9590.2	0.0227451	9590.2	0.0161309	9648.45	0.011586	9588.8	-0.00241926	9588.8	-0.000494225	9538.75	-0.000925932	9538.75	-0.000801948	9538.75	-0.00134074	9648.45	0.00634783	9540.15	-0.000110199	9649.45	0.0058002	9648.55	0.00775808	9649.45	0.00666548	9648.65	0.00542376	9648.75	0.0023905	9648.45	-0.0112661	9649.35	0.012314	9648.45	0.00442186	9648.45	0.00441845	9648.45	0.00755269	9648.45	0.00118257	9648.55	0.0039376	9648.55	0.00474021	9648.45	0.00691432
9649.25	0.011031	9590.4	0.011562	9590.4	0.0254512	9648.55	0.0126423	9589	-0.00306526	9589	-0.000613261	9538.95	-0.000633844	9538.95	-0.000172839	9538.95	-0.00221958	9648.55	0.00669716	9540.35	0.00113589	9649.55	0.00642409	9648.65	0.00796124	9649.55	0.00689366	9648.75	0.00545968	9648.85	0.00672994	9648.55	-0.022981	9649.45	0.00893418	9648.55	0.000723751	9648.55	0.00563536	9648.55	0.0072194	9648.55	0.00542577	9648.65	0.00896667	9648.65	0.0109377	9648.55	0.00747293
9649.35	0.00669677	9590.6	0.0242254	9590.6	0.0141437	9648.65	0.0124383	9589.2	-0.00273846	9589.2	0.000204513	9539.15	-0.00106255	9539.15	-0.00203543	9539.15	-0.00182802	9648.65	0.0068297	9540.55	-0.00174478	9649.65	0.00670035	9648.75	0.00788667	9649.65	0.00674663	9648.85	0.00572771	9648.95	0.00314484	9648.65	-0.0183346	9649.55	0.0119034	9648.65	0.0057175	9648.65	0.0108077	9648.65	0.00903878	9648.65	0.00207017	9648.75	0.0123438	9648.75	0.00927057	9648.65	0.00647946
9649.45	0.0112148	9590.8	0.0113305	9590.8	0.017825	9648.75	0.0124733	9589.4	-0.00240069	9589.4	-0.000985365	9539.35	-0.00026722	9539.35	-0.0011902	9539.35	-0.00138676	9648.75	0.00687086	9540.75	0.000495946	9649.75	0.00767977	9648.85	0.0074426	9649.75	0.00724504	9648.95	0.00597858	9649.05	0.00323519	9648.75	-0.0218329	9649.65	0.012858	9648.74	0.00418732	9648.75	0.00958324	9648.75	0.00981541	9648.75	0.00222363	9648.85	0.00846853	9648.85	0.00694677	9648.75	0.00769362
9649.55	0.0102152	9591	0.0169458	9591	0.0175701	9648.85	0.0125211	9589.6	-0.00362226	9589.6	-0.00100596	9539.55	-0.000328382	9539.55	-0.00103298	9539.55	-0.00239853	9648.85	0.00709848	9540.95	0.000444571	9649.85	0.00675386	9648.95	0.0080843	9649.85	0.0075835	9649.05	0.00598876	9649.15	0.00195971	9648.85	-0.0277699	9649.75	0.00796146	9648.85	0.00239338	9648.85	0.0059238	9648.85	0.011473	9648.85	0.00491239	9648.95	0.00944227	9648.95	0.0102574	9648.85	0.00725481
9649.65	0.0118089	9591.2	0.0188996	9591.2	0.00531794	9648.95	0.0131137	9589.8	-0.00285343	9589.8	-0.00193836	9539.75	-0.000962444	9539.75	-0.000462355	9539.75	-0.00143743	9648.95	0.00724828	9541.15	-0.000290065	9649.95	0.00693095	9649.05	0.00905356	9649.95	0.00768154	9649.15	0.00636105	9649.25	0.00733532	9648.95	-0.0078222	9649.85	0.0146138	9648.95	0.0058846	9648.95	0.00998786	9648.95	0.0146847	9648.95	0.00306002	9649.05	0.00979785	9649.05	0.00859718	9648.95	0.0082156
9649.75	0.0140888	9591.4	0.00858728	9591.4	0.0092468	9649.05	0.0129465	9590	-0.00254924	9590	-0.00150095	9539.95	-0.00117884	9539.95	-6.99094e-05	9539.95	-0.00279617	9649.05	0.00743048	9541.35	-0.000864875	9650.05	0.00702971	9649.15	0.00764645	9650.05	0.00789162	9649.25	0.00640386	9649.35	0.00507285	9649.05	-0.00774285	9649.95	0.00963693	9649.05	0.0063203	9649.05	0.0151438	9649.05	0.0122202	9649.05	0.00848658	9649.15	0.00759452	9649.15	0.0107813	9649.05	0.00848209
9649.85	0.0134316	9591.6	0.0121035	9591.6	0.00760091	9649.15	0.0137724	9590.2	-0.00405774	9590.2	-0.0015647	9540.15	-0.00051161	9540.15	-0.00135604	9540.15	-0.00420421	9649.15	0.00763403	9541.55	-0.00152265	9650.15	0.00747054	9649.25	0.00789463	9650.15	0.00850866	9649.35	0.00652385	9649.45	0.00634618	9649.15	-0.0056518	9650.05	0.0131524	9649.15	0.00936611	9649.15	0.015841	9649.15	0.0119227	9649.15	0.00908796	9649.25	0.0121598	9649.25	0.0110382	9649.15	0.00836192
9649.95	0.0153838	9591.8	0.00827472	9591.8	0.00837126	9649.25	0.0129885	9590.4	-0.00234282	9590.4	-0.000775889	9540.35	-0.000856	9540.35	-0.000844853	9540.35	-0.00299432	9649.25	0.00764855	9541.75	0.000558702	9650.25	0.00768563	9649.35	0.00946536	9650.25	0.00855028	9649.45	0.00670186	9649.55	0.00756357	9649.25	0.00272713	9650.15	0.0145917	9649.25	0.00860909	9649.25	0.00783998	9649.25	0.0161099	9649.25	0.00720153	9649.35	0.0125647	9649.35	0.010702	9649.25	0.00797387
9650.05	0.0115242	9592	0.0118259	9592	0.00188342	9649.35	0.0135698	9590.6	-0.00454005	9590.6	-0.00105489	9540.55	-0.000869046	9540.55	-0.000303155	9540.55	-0.00279366	9649.35	0.00793947	9541.95	-0.000785656	9650.35	0.00840392	9649.45	0.00790125	9650.35	0.00853196	9649.55	0.00708466	9649.65	0.00785092	9649.35	0.0111576	9650.25	0.0144645	9649.35	0.00920075	9649.35	0.00932512	9649.35	0.0144802	9649.35	0.00978918	9649.45	0.010668	9649.45	0.0106657	9649.35	0.00878833
9650.15	0.0115003	9592.2	0.000953642	9592.2	0.00704192	9649.45	0.0142881	9590.8	-0.00355272	9590.8	-0.00127541	9540.75	-0.0014414	9540.75	-0.000605252	9540.75	-0.00195589	9649.45	0.00815588	9542.15	-0.00165605	9650.45	0.00815846	9649.55	0.00819781	9650.45	0.00893143	9649.65	0.00708937	9649.75	0.00903905	9649.45	0.0179302	9650.35	0.0159975	9649.45	0.0119647	9649.45	0.00741795	9649.45	0.0131759	9649.45	0.0113671	9649.55	0.00972904	9649.55	0.0134603	9649.45	0.00872448
9650.25	0.0161858	9592.4	0.0092665	9592.4	0.00669085	9649.55	0.0144208	9591	-0.00469	9591	-0.00210779	9540.95	-0.000316362	9540.95	-0.000650999	9540.95	-0.00253282	9649.55	0.00834685	9542.35	0.00056721	9650.55	0.00871081	9649.65	0.00844649	9650.55	0.00940681	9649.75	0.0074461	9649.85	0.00827521	9649.55	0.0122468	9650.45	0.0158792	9649.55	0.0100752	9649.55	0.0105963	9649.55	0.0135601	9649.55	0.0121051	9649.65	0.0127807	9649.65	0.0114423	9649.55	0.00853744
9650.35	0.0138465	9592.6	0.00134901	9592.6	-0.00208668	9649.65	0.0149097	9591.2	-0.00452794	9591.2	-0.00286857	9541.15	-0.00121032	9541.15	-6.76342e-05	9541.15	-0.00293145	9649.65	0.00863323	9542.55	-0.00134219	9650.65	0.00813761	9649.75	0.00998944	9650.65	0.00950841	9649.85	0.00771968	9649.95	0.00696157	9649.65	0.0166397	9650.55	0.0138853	9649.65	0.0077735	9649.65	0.013555	9649.65	0.0163373	9649.65	0.00969802	9649.75	0.0117676	9649.75	0.0115073	9649.65	0.00909492
9650.45	0.011126	9592.8	0.00182624	9592.8	0.00392791	9649.75	0.0144235	9591.4	-0.00440171	9591.4	-0.00163899	9541.35	-0.000870198	9541.35	-0.00116706	9541.35	-0.00287509	9649.75	0.00870091	9542.75	-0.000733544	9650.75	0.00860085	9649.85	0.00865287	9650.75	0.00979735	9649.95	0.00815498	9650.05	0.00879199	9649.75	0.0195837	9650.65	0.0143855	9649.75	0.0107579	9649.75	0.0136483	9649.75	0.0145207	9649.75	0.00920777	9649.85	0.0123502	9649.85	0.0138736	9649.75	0.0101251
9650.55	0.0155054	9593	0.00330655	9593	-0.00335898	9649.85	0.0145413	9591.6	-0.00539507	9591.6	-0.000104748	9541.55	-0.00141234	9541.55	-0.000139775	9541.55	-0.00215118	9649.85	0.00906438	9542.95	-0.000538536	9650.85	0.00903752	9649.95	0.00832425	9650.85	0.0100538	9650.05	0.00834675	9650.15	0.00567415	9649.85	0.024856	9650.75	0.0145914	9649.85	0.0113281	9649.85	0.0115946	9649.85	0.016662	9649.85	0.00932969	9649.95	0.0117787	9649.95	0.0143742	9649.85	0.00917477
9650.65	0.0160812	9593.2	0.00362822	9593.2	0.00801599	9649.95	0.0158195	9591.8	-0.00418162	9591.8	0.00114667	9541.75	-0.00116457	9541.75	-0.00170308	9541.75	-0.00214452	9649.95	0.0093139	9543.15	0.000295739	9650.95	0.00978914	9650.05	0.00908244	9650.95	0.0102069	9650.15	0.00839316	9650.25	0.0122704	9649.95	0.0261556	9650.85	0.0131869	9649.95	0.0115871	9649.95	0.00908265	9649.95	0.0150558	9649.95	0.0102109	9650.05	0.00979763	9650.05	0.0130007	9649.95	0.00773322
9650.75	0.0150765	9593.4	0.00522949	9593.4	0.00679776	9650.05	0.0151167	9592	-0.00494356	9592	0.000198144	9541.95	-0.000319948	9541.95	-0.00171931	9541.95	-0.00221034	9650.04	0.00957406	9543.35	-6.82562e-05	9651.05	0.0103208	9650.15	0.00944899	9651.05	0.0107258	9650.25	0.0084903	9650.35	0.0104036	9650.05	0.00459702	9650.95	0.0154599	9650.05	0.0104863	9650.05	0.00989455	9650.05	0.0158189	9650.05	0.0118687	9650.15	0.0141919	9650.15	0.0139404	9650.05	0.010655
9650.85	0.0165366	9593.61	-0.00690506	9593.6	0.00489845	9650.15	0.0157783	9592.2	-0.00600705	9592.2	-0.00124739	9542.15	-0.000947988	9542.15	-0.0013079	9542.15	-0.00158553	9650.15	0.0098959	9543.55	-0.000945993	9651.15	0.0102927	9650.25	0.00886572	9651.15	0.0110733	9650.35	0.00896844	9650.45	0.012496	9650.15	0.0173037	9651.05	0.0180712	9650.15	0.00771413	9650.15	0.00971603	9650.15	0.0130634	9650.15	0.00888631	9650.25	0.0138981	9650.25	0.0127049	9650.15	0.0112968
9650.95	0.012778	9593.8	0.00248557	9593.8	0.00711844	9650.25	0.0159352	9592.4	-0.00558843	9592.4	-0.00183057	9542.35	-0.00167897	9542.35	-0.00156746	9542.35	-0.00119394	9650.25	0.00971431	9543.75	-0.00147996	9651.25	0.010601	9650.35	0.00868241	9651.25	0.0115243	9650.45	0.00948984	9650.55	0.0135595	9650.25	0.0192977	9651.15	0.0173809	9650.25	0.00914435	9650.25	0.00810987	9650.25	0.0147134	9650.25	0.00788037	9650.35	0.00950553	9650.35	0.0126316	9650.25	0.00979627
9651.05	0.0125876	9594	-0.00498457	9594	0.00443314	9650.35	0.016726	9592.6	-0.00547767	9592.6	-0.00184806	9542.55	-0.000576424	9542.55	-0.00109815	9542.55	-0.00155772	9650.35	0.0101331	9543.95	0.000487505	9651.35	0.00974038	9650.45	0.0102173	9651.35	0.0116949	9650.55	0.00964202	9650.65	0.0115051	9650.35	0.0087025	9651.25	0.0193341	9650.35	0.00967408	9650.35	0.0192431	9650.35	0.0172766	9650.35	0.00835078	9650.45	0.0130868	9650.45	0.015051	9650.35	0.00975682
9651.15	0.0146476	9594.2	0.00586924	9594.2	0.00870519	9650.45	0.0161191	9592.8	-0.00577802	9592.8	-0.00132628	9542.75	-0.00102576	9542.75	-0.00113021	9542.75	-0.00145591	9650.45	0.0103391	9544.15	0.000618055	9651.45	0.0110837	9650.55	0.0110012	9651.45	0.0120574	9650.65	0.00978087	9650.75	0.0128932	9650.45	0.0391703	9651.35	0.0181775	9650.45	0.0111538	9650.45	0.016642	9650.45	0.0198155	9650.45	0.0107421	9650.55	0.0125433	9650.55	0.0146773	9650.45	0.0112207
9651.25	0.0160364	9594.4	0.00063162	9594.4	6.79844e-05	9650.55	0.0165107	9593	-0.00592829	9593	-0.0018588	9542.95	-0.00108952	9542.95	-0.000981177	9542.95	-0.00234742	9650.55	0.0107663	9544.35	-0.00057631	9651.55	0.0109712	9650.65	0.00981318	9651.55	0.0124387	9650.75	0.00976033	9650.85	0.0116562	9650.55	0.0187848	9651.45	0.0184509	9650.55	0.00904975	9650.55	0.0165146	9650.55	0.0164913	9650.55	0.0114521	9650.65	0.0113066	9650.65	0.0168146	9650.55	0.0114671
9651.35	0.0178275	9594.6	0.0054707	9594.6	0.000830868	9650.65	0.0170382	9593.2	-0.00589974	9593.2	-0.00164229	9543.15	-0.000935075	9543.15	0.000110334	9543.15	-0.00242465	9650.65	0.0109256	9544.55	0.00122574	9651.65	0.012148	9650.75	0.0109404	9651.65	0.0128384	9650.85	0.00990145	9650.95	0.0136684	9650.65	0.0243621	9651.55	0.0155408	9650.65	0.0085226	9650.65	0.0137999	9650.65	0.0163684	9650.65	0.0098589	9650.75	0.0156195	9650.75	0.0158288	9650.65	0.0111504
9651.45	0.0164039	9594.8	-0.000741393	9594.8	0.0111383	9650.75	0.0170609	9593.4	-0.00523557	9593.4	-0.00138337	9543.35	-0.000934512	9543.35	-0.00145352	9543.35	-0.00172686	9650.75	0.0111487	9544.75	-0.0031375	9651.75	0.0119808	9650.85	0.0116838	9651.75	0.0128111	9650.95	0.0104538	9651.05	0.0116006	9650.75	0.0364858	9651.65	0.0211735	9650.75	0.00849695	9650.75	0.0112927	9650.75	0.0178166	9650.74	0.0086023	9650.85	0.0141315	9650.85	0.0151212	9650.75	0.0111038
9651.55	0.0167162	9595	0.00430043	9595	0.0026635	9650.85	0.0175535	9593.6	-0.00553034	9593.6	-0.000235063	9543.55	-0.00129994	9543.55	-0.000915871	9543.55	-0.00148266	9650.85	0.0117046	9544.95	-0.000685258	9651.85	0.012537	9650.95	0.010091	9651.85	0.0131633	9651.05	0.0106105	9651.15	0.0111364	9650.85	0.0206896	9651.75	0.0237383	9650.85	0.0129241	9650.85	0.013377	9650.85	0.0183134	9650.85	0.0115493	9650.95	0.0110607	9650.95	0.0166372	9650.85	0.0123439
9651.65	0.0154388	9595.2	0.00402638	9595.2	-0.00100463	9650.95	0.018188	9593.8	-0.00397801	9593.8	0.00116888	9543.75	-0.00077977	9543.75	-0.00113499	9543.75	-0.00179319	9650.95	0.0116829	9545.15	-0.000634644	9651.95	0.0119365	9651.05	0.0112065	9651.95	0.0136019	9651.15	0.0109477	9651.25	0.0191874	9650.95	0.0166458	9651.85	0.0218914	9650.95	0.0125131	9650.95	0.0165773	9650.95	0.0186354	9650.95	0.012308	9651.05	0.0138325	9651.05	0.0137622	9650.95	0.0108463
9651.75	0.0174494	9595.4	0.000690345	9595.4	0.0133155	9651.05	0.0185731	9594	-0.00334142	9594	0.00074083	9543.95	-0.000516591	9543.95	-0.00042818	9543.95	-0.00138432	9651.05	0.0122097	9545.35	0.000171111	9652.05	0.012769	9651.15	0.0124739	9652.05	0.0142325	9651.25	0.0112628	9651.35	0.0156408	9651.05	0.0203116	9651.95	0.0204766	9651.05	0.0108317	9651.05	0.0141085	9651.05	0.0170984	9651.05	0.0125766	9651.15	0.0138658	9651.15	0.013385	9651.05	0.0114001
9651.85	0.0173431	9595.6	-0.00195427	9595.6	0.00480243	9651.15	0.0181694	9594.2	-0.00337072	9594.2	0.00137761	9544.15	-0.00146038	9544.15	-0.000383762	9544.15	-0.00190474	9651.15	0.0124453	9545.55	-0.00180934	9652.15	0.0132789	9651.25	0.0114564	9652.15	0.014142	9651.35	0.0113508	9651.45	0.0182132	9651.15	0.017862	9652.05	0.0219203	9651.15	0.00826564	9651.15	0.0152608	9651.15	0.0211346	9651.15	0.0125464	9651.25	0.0141987	9651.25	0.0154846	9651.15	0.011069
9651.95	0.0165921	9595.8	0.00638882	9595.8	-0.00430007	9651.25	0.0192094	9594.41	-0.00346201	9594.4	0.000237262	9544.35	-0.000853874	9544.35	-0.00137077	9544.35	-0.00279898	9651.25	0.012728	9545.75	0.00131042	9652.25	0.0143982	9651.35	0.0125401	9652.25	0.0147401	9651.45	0.0119598	9651.55	0.017939	9651.25	0.0134401	9652.15	0.026297	9651.25	0.00971756	9651.25	0.0133139	9651.25	0.0191808	9651.25	0.010624	9651.35	0.0153877	9651.35	0.0160508	9651.25	0.0116996
9652.05	0.0183186	9596	0.00837464	9596	0.00340502	9651.35	0.0193197	9594.6	-0.00445214	9594.6	-0.00046427	9544.55	-0.000817625	9544.55	-0.0011413	9544.55	-0.00286819	9651.35	0.0130283	9545.95	-0.00146028	9652.35	0.0141819	9651.45	0.0131591	9652.35	0.0153813	9651.55	0.0121484	9651.65	0.0190395	9651.35	-0.00327833	9652.25	0.024129	9651.35	0.00779013	9651.35	0.0147153	9651.35	0.0208002	9651.35	0.0142705	9651.45	0.0144188	9651.45	0.0156646	9651.35	0.0109412
9652.15	0.017651	9596.2	-0.00110546	9596.2	0.00868368	9651.45	0.0192035	9594.8	-0.00430619	9594.8	-0.00259801	9544.75	-0.00135433	9544.75	-0.000688084	9544.75	-0.00165065	9651.45	0.0133935	9546.15	-0.000865861	9652.45	0.014468	9651.55	0.0137099	9652.45	0.0156067	9651.65	0.0121444	9651.75	0.0221497	9651.45	0.0114417	9652.35	0.0215587	9651.45	0.00940675	9651.45	0.0193929	9651.45	0.0169849	9651.45	0.0156778	9651.55	0.0148607	9651.55	0.0150404	9651.45	0.0115405
9652.25	0.0222402	9596.4	0.00876974	9596.4	-0.0057768	9651.55	0.0207089	9595	-0.0035323	9595	-0.00222245	9544.95	-0.000536949	9544.95	-0.000532914	9544.95	-0.00120997	9651.55	0.0137295	9546.35	0.000434717	9652.55	0.0144765	9651.65	0.0144287	9652.55	0.015578	9651.75	0.0124751	9651.85	0.0225953	9651.55	0.0176518	9652.45	0.0246511	9651.55	0.012753	9651.55	0.0249569	9651.55	0.0153975	9651.55	0.0150941	9651.65	0.0164823	9651.65	0.0159012	9651.55	0.0126866
9652.35	0.019264	9596.6	0.00870868	9596.6	0.0113373	9651.65	0.0204686	9595.2	-0.00372279	9595.2	-0.000810919	9545.15	-0.000997157	9545.15	-0.00178502	9545.15	-0.00226339	9651.65	0.0140686	9546.55	-0.00031549	9652.65	0.0149416	9651.75	0.0136688	9652.65	0.0161006	9651.85	0.0127787	9651.95	0.0193841	9651.65	0.00916949	9652.55	0.0234645	9651.65	0.0126029	9651.65	0.0261653	9651.65	0.0205081	9651.65	0.0139462	9651.75	0.0139397	9651.75	0.0144513	9651.65	0.0128769
9652.45	0.0177535	9596.8	0.0060786	9596.8	0.00706341	9651.75	0.0203222	9595.4	-0.00441894	9595.4	-0.000465699	9545.35	-0.000872904	9545.35	-0.00150243	9545.35	-0.00325628	9651.75	0.0143978	9546.75	0.00124026	9652.75	0.0153427	9651.85	0.0144087	9652.75	0.0170096	9651.95	0.0130281	9652.05	0.0206443	9651.75	-0.000428733	9652.65	0.0245207	9651.75	0.0102782	9651.75	0.0186108	9651.75	0.0190289	9651.75	0.00914538	9651.85	0.0155228	9651.85	0.015639	9651.75	0.013368
9652.55	0.0219398	9597	0.00788309	9597	0.0092916	9651.85	0.0213997	9595.6	-0.00421832	9595.6	0.000149338	9545.55	-0.000863735	9545.55	0.000907063	9545.55	-0.00271794	9651.85	0.014706	9546.95	-0.00120117	9652.85	0.0163522	9651.95	0.0152963	9652.85	0.0173311	9652.05	0.0133314	9652.15	0.0169825	9651.85	0.0145894	9652.75	0.0274036	9651.85	0.0110837	9651.85	0.0152493	9651.85	0.0235846	9651.85	0.0110865	9651.95	0.0196141	9651.95	0.0124299	9651.85	0.0133449
9652.65	0.0201173	9597.2	0.00820552	9597.2	0.0144774	9651.95	0.0215846	9595.8	-0.00519743	9595.8	-0.00106291	9545.75	-0.000735793	9545.75	-0.00123725	9545.75	-0.0026507	9651.95	0.0146939	9547.15	-0.000859545	9652.95	0.0165032	9652.05	0.0146172	9652.95	0.0174427	9652.15	0.0137607	9652.25	0.0194014	9651.95	0.008736	9652.85	0.0298036	9651.95	0.0139883	9651.95	0.0129694	9651.95	0.022931	9651.95	0.0149474	9652.05	0.0129939	9652.05	0.0155672	9651.95	0.0131327
9652.75	0.0178321	9597.4	0.0177591	9597.4	0.0150949	9652.05	0.0217307	9596	-0.00448583	9596	-0.00129239	9545.95	-0.0010759	9545.95	-0.00144368	9545.95	-0.00349583	9652.05	0.0154401	9547.35	-0.000846436	9653.05	0.0171773	9652.15	0.0156736	9653.05	0.0180128	9652.25	0.0140087	9652.35	0.0217636	9652.05	0.0309394	9652.95	0.0246619	9652.05	0.0123409	9652.05	0.0188846	9652.05	0.0227284	9652.05	0.0170708	9652.15	0.0160501	9652.15	0.0170338	9652.05	0.0140643
9652.85	0.0218	9597.6	0.0206281	9597.6	0.0197929	9652.15	0.0220867	9596.2	-0.00285953	9596.2	-0.00285567	9546.15	-0.0009586	9546.15	-0.000835729	9546.15	-0.00272912	9652.15	0.0156583	9547.55	-0.0016949	9653.15	0.0168742	9652.25	0.0158235	9653.15	0.0187188	9652.35	0.0143453	9652.45	0.0204714	9652.15	0.0289542	9653.05	0.0249181	9652.15	0.0120456	9652.15	0.025822	9652.15	0.0183539	9652.15	0.0129045	9652.25	0.019802	9652.25	0.0145814	9652.15	0.013315
9652.95	0.0224625	9597.8	0.0202719	9597.8	0.00858323	9652.25	0.0225401	9596.4	-0.00393537	9596.39	-0.00236507	9546.35	-0.00117554	9546.35	-0.000404933	9546.35	-0.00236417	9652.25	0.0159008	9547.75	0.000573001	9653.25	0.0174491	9652.35	0.0158791	9653.25	0.0187018	9652.45	0.0148541	9652.55	0.0222527	9652.25	0.0315282	9653.15	0.0292157	9652.25	0.0146592	9652.25	0.0213367	9652.25	0.0235273	9652.25	0.00884817	9652.35	0.015582	9652.35	0.0161861	9652.25	0.0146616
9653.05	0.0227095	9598	0.0148227	9598	0.0130654	9652.35	0.0232946	9596.6	-0.00291997	9596.6	-0.00103289	9546.55	-0.000637808	9546.55	-0.00159214	9546.55	-0.00221171	9652.35	0.0163208	9547.95	0.000207673	9653.35	0.0184762	9652.45	0.0152261	9653.35	0.0192461	9652.55	0.0148751	9652.65	0.0289006	9652.35	0.0146181	9653.25	0.0270008	9652.35	0.0155457	9652.35	0.0170513	9652.35	0.0220411	9652.35	0.015132	9652.45	0.0184784	9652.45	0.0164689	9652.35	0.0143244
9653.15	0.0225992	9598.2	0.00624651	9598.2	0.00175525	9652.45	0.0233875	9596.8	-0.00365932	9596.8	-0.00165006	9546.75	-0.00105155	9546.75	-4.68909e-05	9546.75	-0.00205512	9652.45	0.0167564	9548.15	-0.000770738	9653.45	0.0189873	9652.55	0.0171391	9653.45	0.0200059	9652.65	0.0157144	9652.75	0.0252825	9652.44	0.0211449	9653.35	0.0285836	9652.45	0.0140255	9652.45	0.016236	9652.45	0.0216706	9652.45	0.0186452	9652.55	0.0222995	9652.55	0.016245	9652.45	0.0138988
9653.25	0.022432	9598.4	0.00280621	9598.4	-0.00518237	9652.55	0.0234965	9597	-0.00312674	9597	-0.00278813	9546.95	-0.00115373	9546.95	-0.0017276	9546.95	-0.00141075	9652.54	0.0172345	9548.35	-0.000173738	9653.55	0.0192069	9652.65	0.0177032	9653.55	0.0204415	9652.75	0.015803	9652.85	0.0211244	9652.55	0.0305246	9653.45	0.0241997	9652.55	0.0141201	9652.55	0.0176	9652.55	0.0216874	9652.55	0.0186335	9652.65	0.0201711	9652.65	0.0172894	9652.55	0.0147035
9653.35	0.0227054	9598.6	-0.00862762	9598.6	-0.00608074	9652.65	0.024895	9597.2	-0.00236048	9597.2	-0.00405831	9547.15	-0.000643802	9547.15	-0.000635387	9547.15	-0.00112447	9652.65	0.0177417	9548.55	0.00012981	9653.65	0.0195295	9652.75	0.0177195	9653.65	0.020852	9652.85	0.0162653	9652.95	0.0231112	9652.65	0.0364552	9653.55	0.0263856	9652.65	0.0149205	9652.65	0.0190999	9652.65	0.0238509	9652.65	0.0154398	9652.75	0.0195052	9652.75	0.0213602	9652.65	0.0146512
9653.45	0.0233243	9598.8	-0.0167351	9598.8	-0.00308338	9652.75	0.0250433	9597.4	-0.00252803	9597.4	-0.0044186	9547.35	-0.001111	9547.35	-0.00229554	9547.35	-0.00169506	9652.75	0.0182189	9548.75	-0.000973802	9653.75	0.0197722	9652.85	0.0188797	9653.75	0.0214417	9652.95	0.0169632	9653.05	0.0242196	9652.75	0.0244907	9653.65	0.0263803	9652.75	0.0157258	9652.75	0.0229328	9652.75	0.0215681	9652.75	0.0171779	9652.85	0.0186983	9652.85	0.0181828	9652.75	0.0156019
9653.55	0.0230986	9599	-0.0151705	9599	-0.00749493	9652.85	0.0255706	9597.6	-0.00140099	9597.6	-0.00186641	9547.55	-0.000630266	9547.55	-0.00160822	9547.55	-0.00183304	9652.85	0.0184594	9548.95	-0.000106618	9653.85	0.0202761	9652.95	0.0186314	9653.85	0.0219632	9653.05	0.0172136	9653.15	0.0230329	9652.85	0.0172265	9653.75	0.0272142	9652.85	0.0161235	9652.85	0.022531	9652.85	0.0177915	9652.85	0.0167718	9652.95	0.0203946	9652.95	0.0211281	9652.85	0.0151837
9653.65	0.0275801	9599.2	-0.013237	9599.2	-0.00192283	9652.95	0.0254069	9597.8	-0.00198355	9597.8	-0.00244665	9547.75	-0.000567952	9547.75	-0.000931742	9547.75	-0.00128288	9652.95	0.018913	9549.15	-0.0012351	9653.95	0.0206193	9653.05	0.0198449	9653.95	0.0223849	9653.15	0.0175119	9653.25	0.0225334	9652.95	0.0235086	9653.85	0.0264689	9652.95	0.0119485	9652.95	0.0223105	9652.95	0.0240247	9652.95	0.0194798	9653.05	0.0253005	9653.05	0.0177029	9652.95	0.0143457
9653.75	0.0250437	9599.4	-0.0145716	9599.4	-0.00097648	9653.05	0.0262937	9598	-0.00143401	9598	-0.00099965	9547.95	-0.00110747	9547.95	-0.00191149	9547.95	-0.00292886	9653.05	0.0192099	9549.35	-0.00032757	9654.05	0.021468	9653.15	0.0198323	9654.05	0.0228232	9653.25	0.0182415	9653.35	0.0218507	9653.05	0.0366181	9653.95	0.0237195	9653.05	0.0155871	9653.05	0.0195481	9653.05	0.0253825	9653.05	0.0178822	9653.15	0.0225388	9653.15	0.0171169	9653.05	0.0140954
9653.85	0.0254652	9599.6	-0.00568698	9599.6	-0.00639126	9653.15	0.0259437	9598.2	-0.00230409	9598.2	-0.000894527	9548.15	-0.00112086	9548.15	-0.0018865	9548.15	-0.00298966	9653.15	0.019723	9549.55	0.000189027	9654.15	0.0222105	9653.25	0.0209361	9654.15	0.0232689	9653.35	0.018397	9653.45	0.0214947	9653.15	0.012505	9654.05	0.0299354	9653.15	0.0179922	9653.15	0.025185	9653.15	0.0228386	9653.15	0.0150626	9653.25	0.0226696	9653.25	0.0181927	9653.15	0.0159245
9653.95	0.0270101	9599.8	-0.00124173	9599.8	-0.00105315	9653.25	0.0273753	9598.4	-0.00233761	9598.4	-0.000295425	9548.35	-0.00094267	9548.35	-0.000333915	9548.35	-0.00291866	9653.25	0.0203599	9549.75	0.000310988	9654.25	0.0223009	9653.35	0.0210322	9654.25	0.0240794	9653.45	0.0189983	9653.55	0.0261221	9653.25	0.0310669	9654.15	0.0278484	9653.25	0.016624	9653.25	0.0294761	9653.25	0.0258818	9653.24	0.017611	9653.35	0.0234376	9653.35	0.0186764	9653.25	0.0171618
9654.05	0.0271559	9600	-0.00578045	9600	0.00619488	9653.35	0.0269742	9598.6	-0.00424088	9598.6	-3.36141e-05	9548.55	-0.000715954	9548.55	-0.000853896	9548.55	-0.00357201	9653.35	0.0207937	9549.95	-0.00130223	9654.35	0.022988	9653.45	0.0217074	9654.35	0.0244369	9653.55	0.019484	9653.65	0.0249068	9653.35	0.0293249	9654.25	0.0296983	9653.35	0.0179937	9653.35	0.0226605	9653.35	0.0247486	9653.35	0.0234675	9653.45	0.0256384	9653.45	0.0187938	9653.35	0.0167817
9654.15	0.0229657	9600.2	-0.00538471	9600.2	0.00563459	9653.45	0.0273322	9598.8	-0.00581032	9598.8	-0.00125156	9548.75	-0.000991417	9548.75	-0.00153882	9548.75	-0.00320937	9653.45	0.0213236	9550.15	-0.00118551	9654.45	0.0232454	9653.55	0.0223507	9654.45	0.0249217	9653.65	0.0199499	9653.75	0.0284207	9653.45	0.0129737	9654.35	0.0263504	9653.45	0.0160878	9653.45	0.0206997	9653.45	0.0253757	9653.45	0.0249557	9653.55	0.0245749	9653.55	0.0200334	9653.45	0.0170564
9654.25	0.0259831	9600.4	0.00275517	9600.4	-0.0019349	9653.55	0.0280938	9599	-0.0062127	9599	-0.000992221	9548.95	-0.000909841	9548.95	-0.00204058	9548.95	-0.0035678	9653.55	0.0216733	9550.35	0.000344048	9654.55	0.0240611	9653.65	0.0222466	9654.55	0.0258778	9653.75	0.0203898	9653.85	0.0261874	9653.55	0.00697725	9654.45	0.0268168	9653.55	0.0150729	9653.55	0.0250557	9653.55	0.0232562	9653.55	0.0185742	9653.65	0.0265978	9653.65	0.0159568	9653.55	0.0169911
9654.35	0.0280795	9600.6	-0.00729144	9600.6	-0.00104965	9653.65	0.0289689	9599.2	-0.00750553	9599.2	-0.00101656	9549.15	-0.00181912	9549.15	-0.000442245	9549.15	-0.00294846	9653.65	0.0224125	9550.55	-0.00105684	9654.65	0.0248998	9653.75	0.0238537	9654.65	0.026152	9653.85	0.0208582	9653.95	0.0238341	9653.65	0.0083608	9654.55	0.027383	9653.65	0.0182693	9653.65	0.0263086	9653.65	0.0242447	9653.65	0.0189055	9653.75	0.0253616	9653.75	0.0200968	9653.65	0.0178036
9654.45	0.0293936	9600.8	-0.00793544	9600.8	0.00514198	9653.75	0.0288734	9599.4	-0.00826084	9599.4	-0.00192584	9549.35	-0.000625317	9549.35	-0.00119787	9549.35	-0.00251556	9653.75	0.0230592	9550.75	-0.00082183	9654.75	0.0259668	9653.85	0.0241925	9654.75	0.0269333	9653.95	0.0212651	9654.05	0.0267192	9653.75	0.023128	9654.65	0.0308768	9653.75	0.0208822	9653.75	0.0207723	9653.75	0.0255129	9653.75	0.0193818	9653.85	0.0269605	9653.85	0.0218734	9653.75	0.0172111
9654.55	0.0306972	9601	-0.00904259	9601	-0.00591333	9653.85	0.0300054	9599.6	-0.00905138	9599.6	-0.00174011	9549.55	-0.00189491	9549.55	0.000325329	9549.55	-0.001401	9653.85	0.0235466	9550.95	-0.000169637	9654.85	0.0263779	9653.95	0.0243091	9654.85	0.0277853	9654.05	0.0220128	9654.15	0.0282509	9653.85	0.00249398	9654.75	0.031127	9653.85	0.0239461	9653.85	0.0289829	9653.85	0.0232306	9653.85	0.0234206	9653.95	0.0311812	9653.95	0.0204264	9653.85	0.0194582
9654.65	0.029879	9601.2	-0.012638	9601.2	0.00186884	9653.95	0.0300626	9599.8	-0.00792957	9599.79	-0.00138736	9549.75	-0.000802372	9549.75	-0.000956904	9549.75	-0.00255595	9653.95	0.0238985	9551.15	0.000711475	9654.95	0.0268988	9654.05	0.0249381	9654.95	0.0287472	9654.15	0.0225566	9654.25	0.0262379	9653.95	0.0274369	9654.85	0.0289019	9653.95	0.0196686	9653.95	0.0210882	9653.95	0.0265403	9653.95	0.0255455	9654.05	0.0280199	9654.04	0.0188755	9653.95	0.020228
9654.75	0.0324933	9601.4	-0.00508691	9601.4	-0.000971796	9654.05	0.0304237	9600	-0.00803729	9600	-0.000642141	9549.95	-0.000736248	9549.95	-0.0012065	9549.95	-0.00252402	9654.05	0.0246059	9551.35	-0.00182893	9655.05	0.0270938	9654.15	0.025927	9655.05	0.0296036	9654.25	0.0230071	9654.35	0.0285111	9654.05	0.0177444	9654.95	0.0301653	9654.05	0.0174783	9654.05	0.0206929	9654.05	0.0277616	9654.05	0.0254517	9654.15	0.0312092	9654.15	0.0225572	9654.05	0.0210504
9654.85	0.0335219	9601.6	-0.00666138	9601.6	0.000534294	9654.15	0.031689	9600.2	-0.00790533	9600.2	-0.00171445	9550.15	-0.000796954	9550.15	-0.00191942	9550.15	-0.00262646	9654.15	0.0249275	9551.55	-2.39255e-05	9655.15	0.0283697	9654.25	0.0262763	9655.15	0.0301851	9654.35	0.0236635	9654.45	0.025709	9654.15	0.0314228	9655.05	0.0320898	9654.15	0.0186359	9654.15	0.0292041	9654.15	0.0275114	9654.15	0.0233182	9654.25	0.0330532	9654.25	0.0195395	9654.15	0.0211537
9654.95	0.0325285	9601.8	-0.00575369	9601.8	-0.00134943	9654.25	0.0321139	9600.4	-0.00770694	9600.4	-0.00199832	9550.35	-0.000324624	9550.35	-0.000954522	9550.35	-0.00205287	9654.25	0.0255962	9551.75	-0.000677315	9655.25	0.0287756	9654.35	0.026772	9655.25	0.0307437	9654.45	0.0240413	9654.55	0.0271764	9654.25	0.0297156	9655.15	0.029831	9654.25	0.017821	9654.25	0.0292299	9654.25	0.0301374	9654.25	0.0251776	9654.35	0.0291414	9654.35	0.0232701	9654.25	0.0213213
9655.05	0.0341485	9602	-0.0106936	9602	0.00359256	9654.35	0.032229	9600.6	-0.00757047	9600.6	-0.00182586	9550.55	-2.07114e-05	9550.55	-0.000883955	9550.55	-0.00186532	9654.35	0.0263966	9551.95	-0.000513412	9655.35	0.0299401	9654.45	0.0269539	9655.35	0.0320344	9654.55	0.024732	9654.65	0.0274063	9654.35	0.0111605	9655.25	0.0327978	9654.35	0.0177047	9654.35	0.0263623	9654.35	0.0299395	9654.35	0.0269354	9654.45	0.0345378	9654.45	0.0217299	9654.35	0.0228701
9655.15	0.0387191	9602.2	-0.00798139	9602.2	0.00251336	9654.45	0.0334033	9600.8	-0.00791921	9600.8	-0.000272326	9550.75	-0.00135553	9550.75	-0.00104132	9550.75	-0.00167145	9654.46	0.0273008	9552.15	0.000348122	9655.45	0.0308081	9654.55	0.0275096	9655.45	0.0325629	9654.65	0.0253585	9654.75	0.0237994	9654.45	0.00954552	9655.35	0.0354083	9654.45	0.0206394	9654.45	0.0236355	9654.45	0.0297447	9654.45	0.0309769	9654.55	0.0342625	9654.55	0.0273248	9654.45	0.0225452
9655.25	0.0342944	9602.4	-0.0139578	9602.4	-0.00107773	9654.55	0.0338986	9601	-0.00792714	9601	-0.00232025	9550.95	-0.00111554	9550.95	-0.000747333	9550.95	-0.00234563	9654.55	0.0277212	9552.35	-0.00109842	9655.55	0.0319018	9654.65	0.0288989	9655.55	0.0332466	9654.75	0.026081	9654.85	0.0282549	9654.55	0.00456155	9655.45	0.0318982	9654.55	0.0240831	9654.55	0.0257655	9654.55	0.0264379	9654.55	0.0273439	9654.65	0.038953	9654.65	0.0220607	9654.55	0.0233975
9655.35	0.0369935	9602.6	-0.00546704	9602.6	-0.00170504	9654.65	0.0342232	9601.2	-0.00707873	9601.2	-0.00296495	9551.15	-0.000256125	9551.15	-0.000741966	9551.15	-0.00164044	9654.65	0.0283367	9552.55	-0.00128861	9655.65	0.0326047	9654.75	0.0296755	9655.65	0.034549	9654.85	0.0269477	9654.95	0.0266589	9654.65	0.00885677	9655.55	0.0321497	9654.65	0.0236734	9654.65	0.0288305	9654.65	0.0292889	9654.65	0.0246813	9654.75	0.0364994	9654.75	0.0252448	9654.65	0.0248473
9655.45	0.0356976	9602.8	-0.00756118	9602.8	0.00124762	9654.75	0.0349291	9601.4	-0.00744171	9601.39	-0.00323077	9551.35	-0.00169504	9551.35	-2.11957e-05	9551.35	-0.0017025	9654.75	0.0291262	9552.75	-0.00111935	9655.75	0.0328624	9654.85	0.0297016	9655.75	0.0355198	9654.95	0.0275477	9655.05	0.0304552	9654.75	0.018494	9655.65	0.0356718	9654.75	0.0256384	9654.75	0.0268417	9654.75	0.0308431	9654.75	0.0272256	9654.85	0.0346715	9654.85	0.0272216	9654.75	0.0238005
9655.55	0.0400158	9603	-0.00685315	9603	0.00220897	9654.85	0.0359053	9601.6	-0.00721987	9601.6	-0.000603763	9551.55	-0.00153241	9551.55	-0.0012118	9551.55	-0.00176004	9654.85	0.0295974	9552.95	-0.00194672	9655.85	0.0342516	9654.95	0.0302531	9655.85	0.036126	9655.05	0.028233	9655.15	0.0279269	9654.85	0.00195908	9655.75	0.037113	9654.85	0.0262093	9654.85	0.0353434	9654.85	0.0303201	9654.85	0.0297944	9654.95	0.0398726	9654.95	0.0248981	9654.85	0.0240835
9655.65	0.0389931	9603.2	-0.0132605	9603.2	-0.00223681	9654.95	0.0364012	9601.8	-0.00631042	9601.8	-0.00156314	9551.75	-0.00124591	9551.75	-0.00149371	9551.75	-0.00151659	9654.95	0.0303795	9553.15	0.000445775	9655.95	0.0355247	9655.05	0.0310217	9655.95	0.0374974	9655.15	0.0291081	9655.25	0.0272939	9654.95	0.000682639	9655.85	0.0386816	9654.95	0.0271477	9654.95	0.0324204	9654.94	0.0309851	9654.95	0.0320881	9655.05	0.0362556	9655.05	0.030352	9654.95	0.0267763
9655.75	0.0360101	9603.4	-0.0013401	9603.4	0.00466693	9655.05	0.0370607	9602	-0.00621134	9602	-0.0009679	9551.95	-0.00201211	9551.95	-0.000438016	9551.95	-0.00162297	9655.05	0.0312692	9553.35	-0.00140113	9656.05	0.036413	9655.15	0.032845	9656.05	0.03865	9655.25	0.0300149	9655.35	0.0287112	9655.05	0.0101071	9655.95	0.0381599	9655.05	0.0266531	9655.05	0.0370252	9655.05	0.0285323	9655.05	0.0352605	9655.15	0.0431754	9655.15	0.0289902	9655.05	0.0267291
9655.85	0.0398545	9603.6	-0.00787007	9603.6	-0.0035204	9655.15	0.0381389	9602.2	-0.00666511	9602.2	-0.000980226	9552.15	-0.00196738	9552.15	-0.000940342	9552.15	-0.00196126	9655.15	0.0319911	9553.55	-0.000914915	9656.15	0.0374975	9655.25	0.0334736	9656.15	0.0398089	9655.35	0.0307628	9655.45	0.0296383	9655.15	0.00987759	9656.05	0.0372428	9655.15	0.0273351	9655.15	0.0351747	9655.15	0.0329544	9655.15	0.0321082	9655.25	0.0430339	9655.25	0.0297341	9655.15	0.0283152
9655.95	0.0468899	9603.8	-0.0117182	9603.8	0.00127082	9655.25	0.0388506	9602.4	-0.00728359	9602.4	0.000799218	9552.35	-0.000960596	9552.35	-0.000837171	9552.35	-0.00187126	9655.25	0.0327115	9553.75	-0.00284905	9656.25	0.0386549	9655.35	0.034215	9656.24	0.0409505	9655.45	0.0314817	9655.55	0.0311793	9655.25	0.00801782	9656.15	0.041595	9655.25	0.0308797	9655.25	0.0333045	9655.25	0.0365719	9655.25	0.0314971	9655.35	0.0426002	9655.35	0.032473	9655.25	0.0281222
9656.05	0.0447436	9604	-0.00924489	9604	0.0116617	9655.35	0.0390909	9602.6	-0.00814524	9602.6	0.000237824	9552.55	-0.000570585	9552.55	-0.000908865	9552.55	-0.00256719	9655.35	0.0335263	9553.95	-0.00227304	9656.35	0.0393061	9655.45	0.0345348	9656.35	0.0421434	9655.55	0.0325498	9655.65	0.0296576	9655.35	0.0112473	9656.25	0.0400219	9655.35	0.0297237	9655.35	0.0364075	9655.35	0.0360576	9655.35	0.0342504	9655.45	0.0460469	9655.45	0.0302378	9655.35	0.0303212
9656.15	0.0443864	9604.2	-0.0099664	9604.2	-0.00215046	9655.45	0.04121	9602.8	-0.0064434	9602.8	0.000337466	9552.75	-0.000935054	9552.75	-0.00175833	9552.75	-0.00194018	9655.45	0.0345326	9554.15	-0.00183158	9656.45	0.0410006	9655.55	0.0358236	9656.45	0.0434489	9655.65	0.0332504	9655.75	0.0307685	9655.45	0.00530229	9656.35	0.040597	9655.45	0.0299564	9655.45	0.0396648	9655.45	0.0345175	9655.45	0.0355579	9655.55	0.044269	9655.55	0.0316291	9655.45	0.0307646
9656.25	0.0462495	9604.4	-0.00525114	9604.4	-0.00142006	9655.55	0.0419373	9603	-0.00718929	9603	0.000140052	9552.95	-0.00112791	9552.95	0.0002697	9552.95	-0.00361048	9655.55	0.0355462	9554.35	-0.00674601	9656.55	0.0421595	9655.65	0.0364055	9656.55	0.0446495	9655.75	0.034258	9655.85	0.0311219	9655.55	0.0115325	9656.45	0.046404	9655.55	0.0329708	9655.55	0.0414431	9655.55	0.0355874	9655.55	0.0370938	9655.65	0.0465366	9655.65	0.0317946	9655.55	0.030663
9656.35	0.0484534	9604.6	-0.00260945	9604.6	0.00260233	9655.65	0.0422112	9603.2	-0.00642999	9603.2	-0.000642729	9553.15	-0.00097821	9553.15	-0.00161616	9553.15	-0.00192537	9655.65	0.036368	9554.55	-0.00843353	9656.65	0.0440353	9655.75	0.0381257	9656.65	0.045767	9655.85	0.0351518	9655.95	0.0355937	9655.65	0.00347976	9656.55	0.0445193	9655.65	0.0323419	9655.65	0.0394237	9655.65	0.036198	9655.65	0.0354037	9655.75	0.0509922	9655.75	0.0355851	9655.65	0.0321444
9656.45	0.049463	9604.8	-0.00744957	9604.8	0.00750892	9655.75	0.0430195	9603.4	-0.00576278	9603.4	-0.00181858	9553.35	-0.00176638	9553.35	-0.00139603	9553.35	-0.00177947	9655.75	0.0372817	9554.75	-0.00920543	9656.75	0.0451962	9655.85	0.0381342	9656.75	0.047495	9655.95	0.0363035	9656.05	0.0346134	9655.75	0.0100443	9656.65	0.0442752	9655.75	0.033079	9655.75	0.0408047	9655.75	0.0394759	9655.75	0.0349413	9655.85	0.0503772	9655.85	0.0337117	9655.75	0.0340902
9656.55	0.048951	9605	-0.0118783	9605	-9.14987e-05	9655.85	0.0439222	9603.6	-0.00663363	9603.6	-0.00195333	9553.55	-0.00107355	9553.55	-0.00242578	9553.55	-0.00196997	9655.85	0.0383204	9554.95	-0.0115307	9656.85	0.0464528	9655.95	0.0399335	9656.85	0.0490791	9656.05	0.0374735	9656.15	0.0364037	9655.85	0.00275544	9656.75	0.0470247	9655.85	0.0346339	9655.85	0.0389989	9655.85	0.0403154	9655.85	0.0369232	9655.95	0.0478591	9655.95	0.0363712	9655.85	0.0344462
9656.65	0.0516464	9605.2	-0.0115527	9605.2	0.00460335	9655.95	0.0456493	9603.8	-0.00702373	9603.8	-0.000901586	9553.75	-0.000561834	9553.75	-0.00231499	9553.75	-0.002171	9655.95	0.0393518	9555.15	-0.0135057	9656.95	0.0478077	9656.05	0.0414198	9656.95	0.0502757	9656.15	0.0384164	9656.25	0.0369707	9655.95	-0.00964682	9656.85	0.0482878	9655.95	0.0348538	9655.95	0.0382463	9655.95	0.0387383	9655.95	0.0401386	9656.05	0.054537	9656.05	0.0373848	9655.95	0.0358269
9656.75	0.0531134	9605.4	-0.00787928	9605.4	0.00686083	9656.05	0.0460303	9604	-0.00581364	9604	-0.00117884	9553.95	-0.000649924	9553.95	-0.00113282	9553.95	-0.00175509	9656.05	0.0404618	9555.35	-0.0128904	9657.05	0.0493578	9656.15	0.0410943	9657.05	0.0520832	9656.25	0.039647	9656.35	0.0350317	9656.05	0.0141977	9656.95	0.0484718	9656.05	0.0362251	9656.05	0.036921	9656.05	0.0375413	9656.05	0.0423769	9656.15	0.0541463	9656.15	0.036012	9656.05	0.0372243
9656.85	0.0560144	9605.6	-0.0101168	9605.6	-0.00215212	9656.15	0.0464405	9604.2	-0.00631606	9604.2	-0.00189638	9554.15	-0.000952957	9554.15	-0.00212596	9554.15	-0.00219755	9656.15	0.0414253	9555.55	-0.0112285	9657.15	0.0512901	9656.25	0.0424943	9657.15	0.0539864	9656.35	0.0406935	9656.45	0.0391303	9656.15	0.00897864	9657.05	0.0511663	9656.15	0.0402775	9656.15	0.0372928	9656.15	0.0410597	9656.15	0.0426742	9656.25	0.0534582	9656.25	0.0393404	9656.15	0.0382445
9656.95	0.0555732	9605.8	-0.0113457	9605.8	1.84019e-07	9656.25	0.0484028	9604.4	-0.00513234	9604.4	-0.00196712	9554.35	-0.00148507	9554.35	-0.000567686	9554.35	-0.00113253	9656.25	0.0426069	9555.75	-0.00629329	9657.25	0.0531272	9656.35	0.0452335	9657.25	0.0555711	9656.45	0.0419972	9656.55	0.0387752	9656.25	0.00314394	9657.15	0.0560366	9656.25	0.0398024	9656.25	0.0436476	9656.25	0.0411317	9656.25	0.0422266	9656.35	0.0580774	9656.35	0.039578	9656.25	0.0386912
9657.05	0.0577559	9606	-0.00993065	9606	-0.000602441	9656.35	0.0503857	9604.6	-0.00606509	9604.6	-0.00182161	9554.55	-0.00151242	9554.55	-0.00185962	9554.55	-0.00243329	9656.35	0.044235	9555.95	-0.00246806	9657.35	0.0555047	9656.45	0.0450378	9657.35	0.0572436	9656.55	0.0432505	9656.65	0.0429911	9656.35	0.0141946	9657.25	0.054799	9656.35	0.0390627	9656.35	0.0453973	9656.35	0.0467967	9656.35	0.0431766	9656.45	0.0581659	9656.45	0.0416999	9656.35	0.040595
9657.15	0.0593453	9606.2	-0.00832392	9606.2	-0.00856882	9656.45	0.0503744	9604.8	-0.00608569	9604.8	0.000334866	9554.75	-0.000881835	9554.75	-0.000428041	9554.75	-0.00160294	9656.45	0.0453557	9556.15	-0.00246784	9657.45	0.0568241	9656.55	0.0470036	9657.45	0.059715	9656.65	0.0445277	9656.75	0.0426111	9656.45	0.0205245	9657.35	0.0569162	9656.45	0.0405508	9656.45	0.0455263	9656.45	0.0402166	9656.45	0.0424292	9656.55	0.0626677	9656.55	0.0437712	9656.45	0.0399759
9657.25	0.0612561	9606.4	-0.00773492	9606.4	-0.000684926	9656.55	0.0513575	9605	-0.0049472	9605	1.74607e-05	9554.95	-0.00102437	9554.95	-0.00119808	9554.95	-0.00146158	9656.55	0.0464844	9556.35	-0.00239731	9657.55	0.0588792	9656.65	0.0483984	9657.55	0.0619452	9656.75	0.0460253	9656.85	0.0461707	9656.55	0.0145303	9657.45	0.0566607	9656.55	0.0384978	9656.55	0.0452311	9656.55	0.048121	9656.55	0.0444181	9656.65	0.0641883	9656.65	0.0437357	9656.55	0.0421374
9657.35	0.0677068	9606.6	-0.00397745	9606.6	-0.007679	9656.65	0.0538675	9605.2	-0.00575666	9605.2	8.96851e-05	9555.15	-0.000712256	9555.15	-0.000871881	9555.15	-0.00153275	9656.65	0.0480582	9556.55	-0.00126554	9657.65	0.060866	9656.75	0.0494212	9657.65	0.0639371	9656.85	0.0472935	9656.95	0.0456913	9656.65	0.0189887	9657.55	0.0590201	9656.65	0.043454	9656.65	0.0429538	9656.65	0.0463986	9656.65	0.0410286	9656.75	0.0627813	9656.75	0.0458408	9656.65	0.0424542
9657.45	0.0681783	9606.8	-0.00102998	9606.8	0.00137453	9656.75	0.0551122	9605.4	-0.00440165	9605.4	-0.00145541	9555.35	-0.00169679	9555.35	-0.00155276	9555.35	-0.00202125	9656.75	0.0493201	9556.75	3.20059e-05	9657.75	0.063227	9656.85	0.0514733	9657.75	0.0660295	9656.95	0.0490716	9657.05	0.0450756	9656.75	0.0225883	9657.65	0.0616229	9656.75	0.0447145	9656.75	0.0477618	9656.75	0.0456104	9656.75	0.0444717	9656.85	0.0678548	9656.85	0.0502144	9656.75	0.0431082
9657.55	0.0693741	9607	-0.0122901	9607	0.0127429	9656.85	0.0556804	9605.6	-0.00392472	9605.6	-0.00263526	9555.55	-0.000838367	9555.55	-0.00160899	9555.55	-0.00254673	9656.85	0.0509789	9556.95	-0.000636723	9657.85	0.0656756	9656.95	0.0537453	9657.85	0.0685806	9657.05	0.0504061	9657.15	0.0492632	9656.85	0.00579405	9657.76	0.0665835	9656.85	0.0460783	9656.85	0.0488379	9656.85	0.0490636	9656.85	0.0478886	9656.95	0.0702251	9656.95	0.0485559	9656.85	0.0454694
9657.65	0.0694286	9607.2	0.00133509	9607.2	-0.00326173	9656.95	0.0574844	9605.8	-0.0046341	9605.8	-0.00227795	9555.75	-0.00103464	9555.75	-0.00110119	9555.75	-0.00309308	9656.95	0.05243	9557.15	-0.000241933	9657.95	0.0689552	9657.05	0.0562512	9657.94	0.0712806	9657.15	0.0520834	9657.25	0.0501135	9656.95	0.00790011	9657.85	0.0656609	9656.95	0.04574	9656.95	0.0510075	9656.95	0.0489648	9656.95	0.0527982	9657.05	0.0728641	9657.05	0.0505667	9656.95	0.048231
9657.75	0.0760299	9607.4	-0.00548561	9607.4	0.00781265	9657.05	0.0594619	9606	-0.0023265	9606	-0.00147066	9555.95	-0.00162011	9555.95	-0.00112028	9555.95	-0.00229547	9657.05	0.0543688	9557.35	-0.000716255	9658.05	0.0712685	9657.15	0.056837	9658.05	0.0738521	9657.25	0.0537428	9657.35	0.0525323	9657.05	0.0334178	9657.95	0.0689005	9657.05	0.0501359	9657.05	0.0568179	9657.05	0.0482953	9657.05	0.0593228	9657.15	0.074991	9657.15	0.0538391	9657.05	0.0489228
9657.85	0.0764411	9607.6	-0.00555236	9607.6	-0.00113691	9657.15	0.0614168	9606.2	-0.00369523	9606.2	-0.000114595	9556.15	-0.000496429	9556.15	-0.000672375	9556.15	-0.00188127	9657.15	0.0557685	9557.55	-0.000244839	9658.15	0.0741601	9657.25	0.0580875	9658.15	0.0767504	9657.35	0.0554457	9657.45	0.0548597	9657.15	0.0519256	9658.05	0.0726052	9657.15	0.0495509	9657.15	0.0605186	9657.15	0.0485326	9657.15	0.0564679	9657.25	0.0742254	9657.25	0.0536325	9657.15	0.0511598
9657.95	0.079468	9607.8	-0.00357413	9607.8	0.00392672	9657.25	0.062651	9606.4	-0.00205372	9606.4	-0.00125704	9556.35	-0.00129668	9556.35	-0.000872899	9556.35	-0.00177388	9657.25	0.0576569	9557.75	-0.0014389	9658.25	0.0762698	9657.35	0.0596582	9658.25	0.0801968	9657.45	0.0573706	9657.55	0.0574261	9657.25	0.0333135	9658.15	0.0766092	9657.25	0.0523137	9657.25	0.0587409	9657.25	0.0533299	9657.25	0.0582626	9657.35	0.0779829	9657.35	0.0559104	9657.25	0.0520115
9658.05	0.0796109	9608	-0.00296655	9608	-0.00682247	9657.35	0.063494	9606.6	-0.00267421	9606.6	-0.000635812	9556.55	-0.00151241	9556.55	-0.000497111	9556.55	-0.00179265	9657.35	0.0598361	9557.95	-0.000146858	9658.35	0.0797106	9657.45	0.0629508	9658.35	0.0834288	9657.55	0.0595546	9657.65	0.0598932	9657.35	0.0394578	9658.25	0.0790231	9657.35	0.0507899	9657.35	0.0601428	9657.35	0.0583913	9657.35	0.0607903	9657.45	0.0840355	9657.45	0.0592722	9657.35	0.0544999
9658.15	0.0829811	9608.2	-0.000119654	9608.2	0.00102902	9657.45	0.0659588	9606.8	-0.00258852	9606.8	0.0004278	9556.75	-0.00100811	9556.75	-8.68148e-05	9556.75	-0.00166626	9657.45	0.0618688	9558.15	-0.000715815	9658.45	0.0834879	9657.55	0.0631821	9658.45	0.0868074	9657.65	0.061604	9657.75	0.0585083	9657.45	0.0427136	9658.35	0.0802677	9657.45	0.0545251	9657.45	0.0622163	9657.45	0.0605134	9657.45	0.0642355	9657.55	0.086661	9657.55	0.060241	9657.45	0.0572921
9658.25	0.0892591	9608.4	-0.00192254	9608.4	-0.00128955	9657.55	0.0678661	9607	-0.00250618	9607	0.00164015	9556.95	-0.00119671	9556.95	-0.00148043	9556.95	-0.00173615	9657.55	0.0637402	9558.35	-0.00119305	9658.55	0.0873684	9657.65	0.0655791	9658.55	0.0910697	9657.75	0.0641281	9657.85	0.0600447	9657.55	0.0294468	9658.45	0.0861972	9657.55	0.0559733	9657.55	0.0596103	9657.55	0.0588822	9657.55	0.0639071	9657.65	0.0871608	9657.65	0.0616415	9657.55	0.059388
9658.35	0.0941967	9608.6	-0.00408317	9608.6	-0.00232896	9657.65	0.0699761	9607.2	-0.00145329	9607.2	-0.000779339	9557.15	-0.00183929	9557.15	-0.000325172	9557.15	-0.00151839	9657.65	0.066078	9558.55	-0.0012092	9658.65	0.0908875	9657.75	0.0680817	9658.65	0.0947535	9657.85	0.0665128	9657.95	0.0658015	9657.65	0.0168028	9658.55	0.0887816	9657.65	0.0581439	9657.65	0.0620863	9657.65	0.0560101	9657.65	0.0652414	9657.75	0.0909724	9657.75	0.0644274	9657.65	0.0611932
9658.45	0.0957959	9608.8	-0.00385746	9608.8	0.00132622	9657.75	0.072635	9607.4	-0.00352992	9607.4	-0.00104325	9557.35	-0.00137531	9557.35	-0.000793431	9557.35	-0.00177442	9657.75	0.068339	9558.75	-0.000708436	9658.75	0.094532	9657.85	0.0707922	9658.75	0.0985514	9657.95	0.0687359	9658.05	0.0690718	9657.75	0.0282595	9658.65	0.0917631	9657.75	0.0624114	9657.75	0.0677384	9657.75	0.0651175	9657.75	0.0712397	9657.85	0.0961116	9657.85	0.0678511	9657.75	0.0637704
9658.55	0.10199	9609	-0.0127204	9609	-0.0145325	9657.85	0.0753074	9607.6	-0.00381259	9607.6	-0.00134989	9557.55	-0.000982571	9557.55	7.44594e-05	9557.55	-0.00137936	9657.85	0.0708612	9558.95	-0.000310425	9658.85	0.0991527	9657.95	0.0725669	9658.85	0.103369	9658.05	0.0717234	9658.15	0.0708036	9657.85	0.0349597	9658.75	0.10084	9657.85	0.0669792	9657.85	0.0739867	9657.85	0.0683203	9657.85	0.0720796	9657.95	0.0976961	9657.95	0.0691938	9657.85	0.0669529
9658.65	0.103396	9609.2	0.00430928	9609.2	0.00186103	9657.95	0.0771635	9607.8	-0.00250067	9607.8	0.000639592	9557.75	-0.00122239	9557.75	-0.00120953	9557.75	-0.000962315	9657.95	0.0734895	9559.15	-0.001798	9658.95	0.10323	9658.05	0.0746128	9658.95	0.108538	9658.15	0.0742554	9658.25	0.0739206	9657.95	0.0392962	9658.85	0.100715	9657.95	0.066208	9657.95	0.073669	9657.95	0.0698582	9657.95	0.0768557	9658.05	0.103411	9658.05	0.0729335	9657.95	0.0682399
9658.75	0.109477	9609.4	-0.0123579	9609.4	-0.00371379	9658.05	0.0800252	9608	-0.0027991	9608.01	-0.000727613	9557.95	-0.00140247	9557.95	-0.000554685	9557.95	-0.00180181	9658.05	0.0760812	9559.35	-0.00109894	9659.05	0.108824	9658.15	0.078943	9659.05	0.113707	9658.25	0.0770336	9658.35	0.0801795	9658.05	0.0422462	9658.95	0.108994	9658.05	0.0655116	9658.05	0.0723754	9658.05	0.072468	9658.05	0.0780741	9658.15	0.106776	9658.15	0.0756496	9658.05	0.0702017
9658.85	0.119009	9609.6	0.00131706	9609.6	-0.00398472	9658.15	0.0829247	9608.2	-0.00294955	9608.2	-0.00104601	9558.15	-0.00154843	9558.15	-0.000506771	9558.15	-0.00230831	9658.15	0.0794211	9559.55	-0.00038376	9659.15	0.11343	9658.25	0.0819975	9659.15	0.118656	9658.35	0.0805148	9658.45	0.0823937	9658.15	0.0299895	9659.05	0.113021	9658.15	0.0736431	9658.15	0.0742838	9658.15	0.0746508	9658.15	0.0819018	9658.25	0.110397	9658.25	0.0782652	9658.15	0.074483
9658.95	0.122214	9609.8	0.00323905	9609.8	-0.0021057	9658.25	0.0855762	9608.4	-0.0023249	9608.4	-0.00260648	9558.35	-0.00129941	9558.35	-0.00121944	9558.35	-0.00242655	9658.25	0.0824685	9559.75	-0.000174444	9659.25	0.120474	9658.35	0.0848771	9659.25	0.12488	9658.45	0.083928	9658.55	0.0874995	9658.25	0.0403597	9659.15	0.118799	9658.25	0.0759443	9658.25	0.0820872	9658.25	0.0751209	9658.25	0.0857173	9658.35	0.118712	9658.35	0.082872	9658.25	0.0778906
9659.05	0.123764	9610	0.00121734	9610	-0.0003514	9658.35	0.0889369	9608.6	-0.00280034	9608.6	-0.00253839	9558.55	-0.00100614	9558.55	-0.000992541	9558.55	-0.00237736	9658.35	0.0858838	9559.95	-0.000626767	9659.35	0.125433	9658.45	0.0860979	9659.35	0.131531	9658.55	0.0876187	9658.65	0.0940666	9658.35	0.0302927	9659.25	0.1219	9658.35	0.0798293	9658.35	0.0876892	9658.35	0.0793842	9658.35	0.0885743	9658.45	0.122761	9658.45	0.0846612	9658.35	0.0806529
9659.15	0.133686	9610.2	-0.00446837	9610.2	0.00484414	9658.45	0.0915565	9608.8	-0.00263064	9608.8	-0.00128969	9558.75	-0.00202276	9558.75	-0.000694285	9558.75	-0.00279728	9658.45	0.0893055	9560.15	-2.86767e-05	9659.45	0.132207	9658.55	0.0911369	9659.45	0.137908	9658.65	0.0915418	9658.75	0.0970278	9658.45	0.0672671	9659.35	0.130338	9658.45	0.0841253	9658.45	0.0924067	9658.45	0.0839414	9658.45	0.0917847	9658.55	0.128591	9658.55	0.0915821	9658.45	0.083438
9659.25	0.137101	9610.4	-0.0073407	9610.4	0.00425776	9658.55	0.0946404	9609	-0.00336067	9609	-0.00122596	9558.95	-0.00124299	9558.95	-0.00146085	9558.95	-0.00244237	9658.55	0.0928186	9560.35	6.84924e-05	9659.55	0.138995	9658.65	0.0949182	9659.55	0.145086	9658.75	0.0956612	9658.85	0.103101	9658.55	0.0723659	9659.45	0.135959	9658.55	0.0854065	9658.55	0.0931997	9658.55	0.0901963	9658.55	0.099146	9658.65	0.132487	9658.65	0.0926438	9658.55	0.0874502
9659.35	0.141081	9610.6	-0.00207091	9610.6	-0.00418022	9658.65	0.0987802	9609.2	-0.00266597	9609.2	-0.00234764	9559.15	-0.00156743	9559.15	-0.00140716	9559.15	-0.00212776	9658.65	0.0972794	9560.55	-0.00221026	9659.65	0.147227	9658.75	0.0988398	9659.65	0.15282	9658.85	0.0998679	9658.95	0.105711	9658.65	0.0756532	9659.55	0.144457	9658.65	0.0913353	9658.65	0.103711	9658.65	0.09023	9658.65	0.106557	9658.75	0.139598	9658.75	0.0959381	9658.65	0.0906036
9659.45	0.152847	9610.8	-0.00686756	9610.8	0.00249271	9658.75	0.103119	9609.4	-0.00238192	9609.4	-0.00338428	9559.35	-0.000933124	9559.35	-0.00111407	9559.35	-0.00194338	9658.75	0.101527	9560.75	-0.000541909	9659.75	0.154676	9658.85	0.102572	9659.75	0.161375	9658.95	0.104801	9659.05	0.113108	9658.75	0.0781842	9659.65	0.151843	9658.75	0.0910538	9658.75	0.104929	9658.75	0.0944012	9658.75	0.106577	9658.85	0.147143	9658.85	0.102625	9658.75	0.0943266
9659.55	0.162234	9611	-0.00407474	9611	0.00063361	9658.85	0.106933	9609.6	-0.0031743	9609.6	-0.0027538	9559.55	-0.000395292	9559.55	-0.000934225	9559.55	-0.00121413	9658.85	0.106411	9560.95	-0.00111259	9659.85	0.16369	9658.95	0.108472	9659.85	0.170091	9659.05	0.109761	9659.15	0.116988	9658.85	0.0577471	9659.75	0.155563	9658.85	0.0955858	9658.85	0.109127	9658.85	0.0969026	9658.85	0.11393	9658.95	0.152942	9658.95	0.108913	9658.85	0.0985534
9659.65	0.168669	9611.2	0.000588694	9611.2	-0.00369513	9658.95	0.111082	9609.8	-0.00209261	9609.8	-5.11454e-05	9559.75	-0.00160347	9559.75	-0.000618989	9559.75	-0.00138424	9658.95	0.111071	9561.15	0.000318089	9659.95	0.171807	9659.05	0.113768	9659.95	0.179584	9659.15	0.115164	9659.25	0.12217	9658.95	0.0693413	9659.85	0.168369	9658.95	0.102357	9658.95	0.114284	9658.95	0.102093	9658.95	0.12175	9659.05	0.162178	9659.05	0.115638	9658.95	0.103993
9659.75	0.178499	9611.4	0.00021738	9611.4	0.00207256	9659.05	0.115559	9610	-0.00235801	9610	-0.000192453	9559.95	-0.00160147	9559.95	-0.00103861	9559.95	-0.00121352	9659.05	0.116386	9561.35	0.000196997	9660.05	0.181962	9659.15	0.118591	9660.05	0.190069	9659.25	0.120904	9659.35	0.137385	9659.05	0.0815247	9659.95	0.178508	9659.05	0.10392	9659.05	0.128338	9659.05	0.106221	9659.05	0.12846	9659.15	0.169077	9659.15	0.117319	9659.05	0.108163
9659.85	0.187327	9611.6	-0.00232106	9611.6	-0.0056362	9659.15	0.120791	9610.2	-0.00256024	9610.2	-0.000884485	9560.15	-0.00153274	9560.15	-0.00204368	9560.15	-0.00107616	9659.15	0.121933	9561.55	-0.000582528	9660.15	0.191475	9659.25	0.124567	9660.15	0.200459	9659.35	0.126697	9659.45	0.144184	9659.15	0.102357	9660.05	0.185959	9659.15	0.111055	9659.15	0.126265	9659.15	0.111615	9659.15	0.132446	9659.25	0.179016	9659.25	0.123607	9659.15	0.114449
9659.95	0.199706	9611.8	-0.00161568	9611.8	0.00037397	9659.25	0.126468	9610.4	-0.00209991	9610.4	-0.00276252	9560.35	-0.00191478	9560.35	-0.00172192	9560.35	-0.00234412	9659.25	0.127828	9561.75	-0.00120193	9660.25	0.203199	9659.35	0.13048	9660.25	0.211341	9659.45	0.134024	9659.55	0.149966	9659.25	0.0971883	9660.15	0.197858	9659.25	0.115453	9659.25	0.133064	9659.25	0.120389	9659.25	0.13886	9659.35	0.187399	9659.35	0.131705	9659.25	0.119747
9660.05	0.209432	9612	0.00196243	9612	0.0099136	9659.35	0.131136	9610.6	-0.00243719	9610.6	-0.00177743	9560.55	-0.00118632	9560.55	-0.000353228	9560.55	-0.00257786	9659.35	0.134608	9561.95	-0.00116886	9660.35	0.214523	9659.45	0.137517	9660.35	0.223216	9659.55	0.140792	9659.65	0.15927	9659.35	0.10956	9660.25	0.211228	9659.35	0.121014	9659.35	0.134912	9659.35	0.122456	9659.35	0.145693	9659.45	0.195389	9659.45	0.135761	9659.35	0.126017
9660.15	0.214816	9612.2	-0.00383683	9612.2	-0.0017063	9659.45	0.137583	9610.8	-0.00227411	9610.8	-0.00149089	9560.75	-0.00187291	9560.75	-0.00236981	9560.75	-0.00168863	9659.45	0.141672	9562.15	0.000449889	9660.45	0.227303	9659.55	0.144356	9660.45	0.236267	9659.65	0.148409	9659.75	0.164701	9659.45	0.101016	9660.35	0.219164	9659.45	0.126926	9659.45	0.139569	9659.45	0.132116	9659.45	0.154692	9659.55	0.208372	9659.55	0.143048	9659.45	0.131836
9660.25	0.230317	9612.4	-0.0044534	9612.4	0.00149698	9659.55	0.144736	9611	-0.00208248	9611	-0.00179027	9560.95	-0.00129	9560.95	-0.000722918	9560.95	-0.00143641	9659.55	0.148731	9562.35	0.00157492	9660.55	0.240501	9659.65	0.152743	9660.55	0.249964	9659.75	0.156748	9659.85	0.175519	9659.55	0.110287	9660.45	0.230708	9659.55	0.131401	9659.55	0.146615	9659.55	0.135867	9659.55	0.166343	9659.65	0.216636	9659.65	0.152664	9659.55	0.138336
9660.35	0.242133	9612.6	-0.00361168	9612.6	-0.00419113	9659.65	0.151484	9611.2	-0.00202731	9611.2	-0.00220809	9561.15	-0.00098466	9561.15	-0.0012811	9561.15	-0.00137353	9659.65	0.156597	9562.55	-0.00145676	9660.65	0.254058	9659.75	0.159076	9660.65	0.264917	9659.85	0.16544	9659.95	0.184671	9659.65	0.104049	9660.55	0.244513	9659.65	0.140578	9659.65	0.156353	9659.65	0.145567	9659.65	0.172224	9659.75	0.229115	9659.75	0.156061	9659.65	0.145052
9660.45	0.251042	9612.8	-0.00332349	9612.8	0.00283944	9659.75	0.1593	9611.4	-0.00172941	9611.4	-0.00402282	9561.35	-0.0013083	9561.35	-0.001483	9561.35	-0.00256275	9659.75	0.165222	9562.75	-0.00220383	9660.75	0.269157	9659.85	0.16763	9660.75	0.280611	9659.95	0.174739	9660.05	0.193047	9659.75	0.138197	9660.65	0.255201	9659.75	0.146271	9659.75	0.163472	9659.75	0.152131	9659.75	0.177119	9659.85	0.241241	9659.85	0.163855	9659.75	0.151761
9660.55	0.268129	9613	-0.0062337	9613	-0.00834854	9659.85	0.167704	9611.6	-0.00322634	9611.6	-0.00309346	9561.55	-0.00192661	9561.55	-0.000550601	9561.55	-0.0019621	9659.85	0.17468	9562.95	-0.000436102	9660.85	0.285018	9659.95	0.176909	9660.85	0.297188	9660.05	0.184851	9660.15	0.20259	9659.85	0.127211	9660.75	0.271846	9659.85	0.152727	9659.85	0.166841	9659.85	0.156731	9659.85	0.18678	9659.95	0.255459	9659.95	0.176344	9659.85	0.159319
9660.65	0.284309	9613.2	0.00585232	9613.2	0.00133252	9659.95	0.175827	9611.8	-0.00229589	9611.8	-0.00190072	9561.75	-0.00125568	9561.75	-0.00135958	9561.75	-0.00118791	9659.95	0.18429	9563.15	-0.00135643	9660.95	0.301514	9660.05	0.186701	9660.95	0.313606	9660.15	0.195775	9660.25	0.21269	9659.95	0.141944	9660.85	0.282913	9659.95	0.160714	9659.95	0.173858	9659.95	0.168631	9659.96	0.197972	9660.05	0.267604	9660.05	0.182281	9659.95	0.168049
9660.75	0.294947	9613.4	0.000612778	9613.4	0.00132844	9660.05	0.185731	9612	-0.00339614	9612	-0.000276665	9561.95	-0.00106583	9561.95	-0.00162345	9561.95	-0.00194496	9660.05	0.193719	9563.35	0.000122902	9661.05	0.319472	9660.15	0.196698	9661.05	0.331965	9660.25	0.206847	9660.35	0.227827	9660.05	0.18387	9660.95	0.301502	9660.05	0.171714	9660.05	0.183894	9660.05	0.170727	9660.05	0.208555	9660.15	0.279707	9660.15	0.192007	9660.05	0.17614
9660.85	0.311575	9613.6	-0.0018931	9613.6	0.00259469	9660.15	0.196629	9612.2	-0.00395614	9612.2	0.000874726	9562.15	-0.00114693	9562.15	-0.00230321	9562.15	-0.00176858	9660.15	0.204691	9563.55	-0.000740718	9661.15	0.339125	9660.25	0.20885	9661.15	0.352569	9660.35	0.219113	9660.45	0.238805	9660.15	0.164243	9661.05	0.31963	9660.15	0.177591	9660.15	0.192518	9660.15	0.181339	9660.15	0.216502	9660.25	0.293671	9660.25	0.200411	9660.15	0.183812
9660.95	0.326324	9613.8	-0.00137397	9613.8	-0.00155276	9660.25	0.206937	9612.4	-0.00485568	9612.4	-0.000819345	9562.35	-0.00160768	9562.35	-0.00135193	9562.35	-0.00165303	9660.25	0.21623	9563.75	-5.59595e-05	9661.25	0.360342	9660.35	0.221138	9661.25	0.374745	9660.45	0.23124	9660.55	0.256195	9660.25	0.19652	9661.15	0.329257	9660.25	0.187605	9660.25	0.199966	9660.25	0.190407	9660.24	0.226717	9660.35	0.31531	9660.35	0.214334	9660.25	0.194543
9661.05	0.34476	9614	-0.00557278	9614	0.00527082	9660.35	0.219656	9612.6	-0.00430899	9612.6	-0.000238067	9562.55	-0.00165485	9562.55	-0.00160096	9562.55	-0.00246574	9660.35	0.228445	9563.95	-0.0025839	9661.35	0.38328	9660.45	0.232513	9661.35	0.398979	9660.55	0.245213	9660.65	0.266798	9660.35	0.204876	9661.25	0.353225	9660.35	0.199798	9660.35	0.213249	9660.35	0.202502	9660.35	0.242628	9660.45	0.323825	9660.45	0.223958	9660.35	0.204985
9661.15	0.364961	9614.2	-0.0013353	9614.2	-0.00900202	9660.45	0.232598	9612.8	-0.00404228	9612.8	-0.00124367	9562.75	-0.000903094	9562.75	-0.00118198	9562.75	-0.00145975	9660.45	0.240944	9564.15	-0.00115773	9661.45	0.408843	9660.55	0.246409	9661.45	0.423994	9660.65	0.259393	9660.75	0.279363	9660.45	0.222752	9661.35	0.375277	9660.45	0.208708	9660.45	0.223627	9660.45	0.210075	9660.45	0.251145	9660.55	0.342311	9660.55	0.235962	9660.45	0.215513
9661.25	0.382408	9614.4	0.000845531	9614.4	0.00500254	9660.55	0.245757	9613	-0.00474111	9613	0.000809713	9562.95	-0.00208216	9562.95	-0.00118995	9562.95	-0.00155751	9660.55	0.254527	9564.35	-0.000668491	9661.55	0.435813	9660.65	0.262029	9661.55	0.453771	9660.75	0.274133	9660.85	0.292459	9660.55	0.229075	9661.45	0.39739	9660.55	0.218131	9660.55	0.237297	9660.55	0.220421	9660.55	0.264954	9660.65	0.362621	9660.65	0.246804	9660.55	0.226295
9661.35	0.40799	9614.6	0.00140698	9614.6	-0.0164076	9660.65	0.260329	9613.2	-0.00530609	9613.2	0.00130223	9563.15	-0.00177119	9563.15	-0.001708	9563.15	-0.00206371	9660.65	0.268999	9564.55	-0.00054575	9661.65	0.466834	9660.75	0.27564	9661.65	0.485765	9660.85	0.290849	9660.95	0.313195	9660.65	0.243136	9661.55	0.423351	9660.65	0.232548	9660.65	0.254914	9660.65	0.235733	9660.65	0.279114	9660.75	0.37979	9660.75	0.262449	9660.65	0.239748
9661.45	0.433489	9614.8	0.00293007	9614.8	-0.000658021	9660.75	0.276024	9613.4	-0.00524245	9613.4	0.000565949	9563.35	-0.00156267	9563.35	-0.00127146	9563.35	-0.00233516	9660.75	0.283726	9564.75	-0.000852075	9661.75	0.502938	9660.85	0.29271	9661.75	0.521553	9660.95	0.307987	9661.05	0.332075	9660.75	0.267012	9661.65	0.453141	9660.75	0.24227	9660.75	0.266164	9660.75	0.24834	9660.75	0.29065	9660.85	0.396461	9660.85	0.275371	9660.75	0.251222
9661.55	0.454766	9615	0.000183733	9615	-0.00567855	9660.85	0.29369	9613.6	-0.00505401	9613.6	-0.000575642	9563.55	-0.00146104	9563.55	-0.00130336	9563.55	-0.0020248	9660.85	0.299602	9564.95	-0.00143565	9661.85	0.542371	9660.95	0.30977	9661.85	0.560091	9661.05	0.32765	9661.15	0.345792	9660.85	0.262342	9661.75	0.482023	9660.85	0.255405	9660.85	0.275242	9660.85	0.260934	9660.85	0.303622	9660.95	0.412805	9660.95	0.290815	9660.85	0.264245
9661.65	0.482653	9615.2	0.00177806	9615.2	0.00504844	9660.95	0.310443	9613.8	-0.00436576	9613.8	-0.000681164	9563.75	-0.00171562	9563.75	0.00020815	9563.75	-0.00166273	9660.95	0.316783	9565.15	-0.00163715	9661.95	0.583431	9661.05	0.329293	9661.95	0.602919	9661.15	0.34845	9661.25	0.364449	9660.95	0.304538	9661.85	0.509399	9660.95	0.268319	9660.95	0.28416	9660.95	0.271112	9660.95	0.319765	9661.05	0.435055	9661.05	0.308028	9660.95	0.278168
9661.75	0.519521	9615.4	-0.00182865	9615.4	0.000297678	9661.05	0.330636	9613.99	-0.00427372	9614	-0.000786447	9563.95	-0.00192963	9563.95	-0.00176317	9563.95	-0.00124479	9661.05	0.334611	9565.35	-0.00169235	9662.05	0.631842	9661.15	0.347275	9662.05	0.651632	9661.25	0.371098	9661.35	0.38744	9661.05	0.319571	9661.95	0.54614	9661.05	0.283407	9661.05	0.303217	9661.05	0.293046	9661.05	0.338137	9661.15	0.452896	9661.15	0.32029	9661.05	0.293415
9661.85	0.551073	9615.6	-0.00658164	9615.6	-0.00718752	9661.15	0.35211	9614.2	-0.00323974	9614.2	-0.00101705	9564.15	-0.00171081	9564.15	-0.0013197	9564.15	-0.00201495	9661.15	0.354937	9565.55	-0.000231655	9662.15	0.687253	9661.25	0.369582	9662.15	0.703516	9661.35	0.394784	9661.45	0.404149	9661.15	0.336619	9662.05	0.587032	9661.15	0.299351	9661.15	0.314864	9661.15	0.3056	9661.15	0.355651	9661.25	0.471636	9661.25	0.339874	9661.15	0.3087
9661.95	0.581379	9615.8	0.000705276	9615.8	0.000157294	9661.25	0.37528	9614.4	-0.00430962	9614.4	-0.0025166	9564.35	-0.00191343	9564.35	-0.00108855	9564.35	-0.0016047	9661.25	0.376603	9565.75	0.00111191	9662.25	0.743333	9661.35	0.394091	9662.25	0.759624	9661.45	0.422723	9661.55	0.432517	9661.25	0.366289	9662.15	0.628033	9661.25	0.315458	9661.25	0.331493	9661.25	0.323598	9661.25	0.370987	9661.35	0.498781	9661.35	0.362524	9661.25	0.325417
9662.05	0.626121	9616	0.00518036	9616	-0.00532878	9661.35	0.399569	9614.6	-0.00357914	9614.6	-0.00200678	9564.55	-0.000952264	9564.55	-0.00184345	9564.55	-0.00132733	9661.35	0.400751	9565.95	-0.00145575	9662.35	0.804847	9661.45	0.421264	9662.35	0.819504	9661.55	0.452466	9661.65	0.457485	9661.35	0.37283	9662.25	0.669392	9661.35	0.333169	9661.35	0.352052	9661.35	0.34228	9661.35	0.390227	9661.45	0.520394	9661.45	0.382887	9661.35	0.343434
9662.15	0.664044	9616.2	-0.00163676	9616.2	-0.00433625	9661.45	0.428754	9614.8	-0.00297427	9614.8	-0.00156041	9564.75	-0.000773132	9564.75	-0.000645228	9564.75	-0.00182299	9661.45	0.425742	9566.15	-0.000794608	9662.45	0.870315	9661.55	0.448578	9662.45	0.883693	9661.65	0.485824	9661.75	0.488161	9661.45	0.413856	9662.35	0.718982	9661.45	0.352103	9661.45	0.381625	9661.45	0.36205	9661.45	0.414458	9661.55	0.54321	9661.55	0.407297	9661.45	0.360924
9662.25	0.707297	9616.4	-0.00210067	9616.4	-0.00363211	9661.55	0.460301	9615	-0.0031796	9615	-0.000531872	9564.95	-0.00153822	9564.95	-0.000399864	9564.95	-0.00213103	9661.55	0.454042	9566.35	-0.00291013	9662.55	0.943706	9661.65	0.483085	9662.55	0.95083	9661.75	0.522967	9661.85	0.51372	9661.55	0.428038	9662.45	0.778555	9661.55	0.37311	9661.55	0.403735	9661.55	0.379805	9661.55	0.430973	9661.65	0.570099	9661.65	0.430453	9661.55	0.381504
9662.35	0.745847	9616.6	0.00633218	9616.6	0.000724957	9661.65	0.494336	9615.2	-0.00316589	9615.2	-0.00085154	9565.15	-0.00196993	9565.15	-0.00155538	9565.15	-0.00321769	9661.65	0.486203	9566.55	0.000715916	9662.65	1.01029	9661.75	0.521351	9662.65	1.01847	9661.85	0.561748	9661.95	0.551605	9661.65	0.482279	9662.55	0.831078	9661.65	0.393508	9661.65	0.417773	9661.65	0.405047	9661.65	0.460809	9661.75	0.59793	9661.75	0.456798	9661.65	0.404829
9662.45	0.793387	9616.8	-0.00118071	9616.8	0.0024133	9661.75	0.533865	9615.4	-0.00286378	9615.4	-0.002087	9565.35	-0.00167711	9565.35	-0.000964213	9565.35	-0.00298144	9661.75	0.520547	9566.75	-0.00105826	9662.75	1.08794	9661.85	0.559213	9662.75	1.08786	9661.95	0.609587	9662.05	0.584831	9661.75	0.502013	9662.65	0.888357	9661.75	0.420149	9661.75	0.4426	9661.75	0.432504	9661.75	0.488078	9661.85	0.625289	9661.85	0.489808	9661.75	0.431001
9662.55	0.842677	9617	-0.00433057	9617	-0.000983034	9661.84	0.575563	9615.6	-0.00350343	9615.6	-0.00273689	9565.55	-0.000933438	9565.55	-0.00148597	9565.55	-0.0039996	9661.85	0.557992	9566.95	0.000293276	9662.85	1.16145	9661.95	0.604341	9662.85	1.15429	9662.05	0.657521	9662.15	0.623971	9661.85	0.540101	9662.75	0.954015	9661.85	0.448409	9661.85	0.472808	9661.85	0.456369	9661.85	0.516866	9661.95	0.654831	9661.95	0.517644	9661.85	0.457703
9662.65	0.882518	9617.2	-0.00302805	9617.2	0.00548378	9661.95	0.625669	9615.8	-0.00317194	9615.8	-0.0017837	9565.75	-0.00113376	9565.75	-0.00121446	9565.75	-0.00229022	9661.95	0.599509	9567.15	-0.00183731	9662.95	1.23376	9662.05	0.656102	9662.95	1.22139	9662.15	0.712816	9662.25	0.668976	9661.95	0.570451	9662.85	1.01128	9661.95	0.474452	9661.95	0.497421	9661.95	0.481451	9661.95	0.550666	9662.05	0.68532	9662.05	0.547856	9661.95	0.487177
9662.75	0.92898	9617.4	-0.00127466	9617.4	0.000426204	9662.05	0.679818	9616	-0.00304369	9616	-0.00139606	9565.95	-0.00160899	9565.95	-0.00202052	9565.95	-0.00347264	9662.05	0.641562	9567.35	-0.00102722	9663.05	1.30274	9662.15	0.713335	9663.05	1.28873	9662.25	0.770243	9662.35	0.715154	9662.05	0.617767	9662.95	1.06111	9662.05	0.508117	9662.05	0.524059	9662.05	0.514133	9662.05	0.585024	9662.15	0.712948	9662.15	0.586382	9662.05	0.520279
9662.85	0.98229	9617.6	0.00239833	9617.6	-0.00173919	9662.15	0.741496	9616.2	-0.00206262	9616.19	-0.000198027	9566.15	-0.00120219	9566.15	-0.00106766	9566.15	-0.00268569	9662.15	0.688332	9567.55	0.000121606	9663.15	1.36909	9662.25	0.768386	9663.15	1.34852	9662.35	0.832204	9662.45	0.760942	9662.15	0.65303	9663.05	1.12436	9662.15	0.54257	9662.15	0.560102	9662.15	0.549246	9662.15	0.620326	9662.25	0.746592	9662.25	0.619183	9662.15	0.555061
9662.95	1.02451	9617.8	-0.00318408	9617.8	0.00398158	9662.25	0.806718	9616.4	-0.00223732	9616.4	0.000555255	9566.35	-0.00203	9566.35	-0.000295551	9566.35	-0.00185936	9662.25	0.740321	9567.75	-0.000478764	9663.25	1.43095	9662.35	0.833242	9663.25	1.40329	9662.45	0.896465	9662.55	0.811597	9662.25	0.718134	9663.15	1.18071	9662.25	0.579583	9662.25	0.594156	9662.25	0.586039	9662.25	0.657302	9662.35	0.776903	9662.35	0.65645	9662.25	0.589877
9663.05	1.07118	9618	0.00335646	9618	-0.010891	9662.35	0.878929	9616.6	-0.00312469	9616.6	0.00134934	9566.55	-0.00142357	9566.55	-0.00258768	9566.55	-0.00190167	9662.35	0.795556	9567.95	-0.00208193	9663.35	1.48523	9662.45	0.900661	9663.35	1.45099	9662.55	0.966805	9662.65	0.867099	9662.35	0.781613	9663.25	1.23394	9662.35	0.619924	9662.35	0.6341	9662.35	0.621041	9662.35	0.694633	9662.45	0.8109	9662.45	0.700651	9662.35	0.629853
9663.15	1.11611	9618.2	0.00101952	9618.2	0.00260527	9662.45	0.958597	9616.8	-0.00304441	9616.8	0.000256378	9566.75	-0.00128412	9566.75	5.82121e-05	9566.75	-0.00219053	9662.45	0.85102	9568.15	-0.000905887	9663.45	1.53037	9662.55	0.972915	9663.45	1.48936	9662.65	1.03804	9662.75	0.924824	9662.45	0.827251	9663.35	1.2828	9662.45	0.665123	9662.45	0.669368	9662.45	0.664521	9662.45	0.737749	9662.55	0.846309	9662.55	0.740002	9662.45	0.669451
9663.25	1.16023	9618.4	-0.00077942	9618.4	0.00478445	9662.55	1.04255	9617	-0.00279848	9617	-0.00231688	9566.95	-0.00153441	9566.95	-0.00127489	9566.95	-0.00197317	9662.55	0.907927	9568.35	-0.00215539	9663.54	1.56771	9662.65	1.04885	9663.55	1.52157	9662.75	1.10893	9662.85	0.977488	9662.55	0.897639	9663.45	1.33178	9662.55	0.711074	9662.55	0.708117	9662.55	0.707222	9662.55	0.776247	9662.65	0.876867	9662.65	0.783854	9662.55	0.710913
9663.35	1.20151	9618.6	0.00684697	9618.6	0.00435855	9662.65	1.1272	9617.2	-0.00354187	9617.2	-0.00382378	9567.15	-0.00185522	9567.15	-0.00180615	9567.15	-0.00271928	9662.65	0.966675	9568.55	0.000379074	9663.65	1.59792	9662.75	1.12142	9663.65	1.54676	9662.85	1.18116	9662.95	1.03682	9662.65	0.982755	9663.55	1.37445	9662.65	0.750747	9662.65	0.752438	9662.65	0.74564	9662.65	0.821254	9662.75	0.910783	9662.75	0.828518	9662.65	0.757345
9663.45	1.24082	9618.8	-0.00652331	9618.8	-0.000783297	9662.75	1.21447	9617.4	-0.0024971	9617.4	-0.00381363	9567.35	-0.00148721	9567.35	-0.00033816	9567.35	-0.004248	9662.75	1.02687	9568.75	0.000669017	9663.75	1.61802	9662.85	1.19799	9663.75	1.56438	9662.95	1.24706	9663.05	1.09226	9662.75	1.0473	9663.65	1.40913	9662.75	0.799051	9662.75	0.798724	9662.75	0.79363	9662.75	0.862621	9662.85	0.947335	9662.85	0.8754	9662.75	0.800436
9663.55	1.27663	9619	-0.00483848	9619	0.00458738	9662.85	1.30176	9617.6	-0.00334136	9617.6	-0.0031966	9567.55	-0.00215318	9567.55	-0.00243331	9567.55	-0.00346767	9662.85	1.08641	9568.95	-0.00147409	9663.85	1.62975	9662.95	1.27127	9663.85	1.57226	9663.05	1.31602	9663.15	1.14097	9662.85	1.12632	9663.75	1.4368	9662.85	0.850184	9662.85	0.845177	9662.85	0.843462	9662.85	0.91	9662.95	0.979038	9662.95	0.923406	9662.85	0.849211
9663.65	1.3117	9619.2	-0.00252956	9619.2	0.00201146	9662.95	1.38436	9617.8	-0.00248028	9617.8	-0.00232865	9567.75	-0.00132487	9567.75	-0.00128676	9567.75	-0.00427104	9662.95	1.14281	9569.15	-0.00128005	9663.95	1.63232	9663.05	1.34265	9663.95	1.57302	9663.15	1.37588	9663.25	1.1897	9662.95	1.20574	9663.85	1.46804	9662.95	0.899905	9662.95	0.891778	9662.95	0.89104	9662.95	0.956956	9663.05	1.01388	9663.05	0.968043	9662.95	0.897988
9663.75	1.33946	9619.4	-0.00270409	9619.4	0.000414025	9663.05	1.46892	9618	-0.00222101	9618	-0.00245611	9567.95	-0.00135385	9567.95	-0.00227369	9567.95	-0.00281483	9663.05	1.20003	9569.35	-0.00243988	9664.05	1.62899	9663.15	1.40979	9664.05	1.56946	9663.25	1.43048	9663.35	1.23314	9663.05	1.25449	9663.95	1.48754	9663.05	0.948927	9663.05	0.940594	9663.05	0.940941	9663.05	1	9663.15	1.04802	9663.15	1.01206	9663.05	0.945693
9663.85	1.36644	9619.6	0.0011122	9619.6	0.00374932	9663.15	1.54543	9618.2	-0.00271094	9618.19	-0.000712527	9568.15	-0.00156531	9568.15	-0.00106399	9568.15	-0.00302413	9663.15	1.25285	9569.55	-0.000922525	9664.15	1.61972	9663.25	1.47241	9664.15	1.55933	9663.35	1.48103	9663.45	1.27396	9663.15	1.30983	9664.05	1.50166	9663.15	0.999381	9663.15	0.988853	9663.15	0.986863	9663.15	1.04522	9663.25	1.07534	9663.25	1.06126	9663.15	0.99529
9663.95	1.39356	9619.8	0.00217911	9619.8	0.00155728	9663.25	1.61165	9618.4	-0.00223045	9618.4	3.29787e-05	9568.35	-0.0011442	9568.35	-0.000750358	9568.35	-0.00215592	9663.25	1.30039	9569.75	-0.000820457	9664.25	1.60698	9663.35	1.52416	9664.25	1.54477	9663.45	1.52109	9663.55	1.31401	9663.25	1.38465	9664.15	1.50731	9663.25	1.05544	9663.25	1.04239	9663.25	1.03934	9663.25	1.09196	9663.35	1.10727	9663.35	1.10468	9663.25	1.0454
9664.05	1.40941	9620	0.00338276	9620	-0.00554636	9663.35	1.67356	9618.6	-0.00193309	9618.6	0.000925147	9568.55	-0.00167411	9568.55	-0.00143865	9568.55	-0.00118705	9663.35	1.34361	9569.95	-0.00172722	9664.35	1.5898	9663.45	1.56532	9664.35	1.53017	9663.55	1.55448	9663.65	1.34632	9663.35	1.43213	9664.25	1.52047	9663.35	1.10268	9663.35	1.08831	9663.35	1.08435	9663.35	1.13259	9663.45	1.13968	9663.45	1.14832	9663.35	1.09408
9664.15	1.4211	9620.2	0.000738546	9620.2	0.000697951	9663.45	1.72326	9618.8	-0.00197076	9618.8	1.83914e-05	9568.75	-0.000916169	9568.75	-0.00208559	9568.75	-0.00209192	9663.45	1.38202	9570.15	-0.00106231	9664.45	1.56737	9663.55	1.60539	9664.45	1.51091	9663.65	1.5799	9663.75	1.37279	9663.45	1.48862	9664.35	1.51439	9663.45	1.14864	9663.45	1.13718	9663.45	1.13022	9663.45	1.17341	9663.55	1.16349	9663.55	1.18757	9663.45	1.14188
9664.25	1.43315	9620.4	-0.00258716	9620.4	0.00789583	9663.55	1.76365	9619	-0.00214236	9619	0.00121262	9568.95	-0.00101941	9568.95	-0.000931052	9568.95	-0.00176414	9663.55	1.41398	9570.35	-0.00107967	9664.55	1.54507	9663.65	1.63344	9664.55	1.49179	9663.75	1.59515	9663.85	1.39568	9663.55	1.53368	9664.45	1.50786	9663.55	1.19576	9663.55	1.1857	9663.55	1.1778	9663.55	1.21454	9663.65	1.19084	9663.65	1.22707	9663.55	1.18918
9664.35	1.44044	9620.6	0.00342355	9620.6	-0.000767666	9663.65	1.79045	9619.2	-0.00290069	9619.2	0.00114672	9569.15	-0.00176021	9569.15	-0.00064149	9569.15	-0.00198914	9663.65	1.44117	9570.55	-0.00150172	9664.65	1.52155	9663.75	1.6519	9664.65	1.47228	9663.85	1.60289	9663.95	1.41826	9663.65	1.56793	9664.55	1.50409	9663.65	1.24016	9663.65	1.23323	9663.65	1.22133	9663.65	1.2513	9663.75	1.20992	9663.75	1.26028	9663.65	1.23196
9664.45	1.44325	9620.8	-0.0021949	9620.8	0.00717164	9663.75	1.80703	9619.4	-0.00228988	9619.4	0.00114172	9569.35	-0.00228672	9569.35	-0.00211135	9569.35	-0.00296995	9663.75	1.46142	9570.75	-4.79762e-05	9664.75	1.50131	9663.85	1.65964	9664.75	1.45521	9663.95	1.60347	9664.05	1.43344	9663.75	1.58577	9664.65	1.49374	9663.75	1.28142	9663.75	1.2769	9663.75	1.26007	9663.75	1.28244	9663.85	1.23092	9663.85	1.29121	9663.75	1.2726
9664.55	1.44534	9621	0.000385368	9621	-0.00336265	9663.85	1.81408	9619.6	-0.00233637	9619.6	-0.000509534	9569.55	-0.00161064	9569.55	-0.00239285	9569.55	-0.00287654	9663.85	1.47602	9570.95	-0.00174096	9664.85	1.48392	9663.95	1.65967	9664.85	1.43944	9664.05	1.59746	9664.15	1.444	9663.85	1.6111	9664.75	1.48292	9663.85	1.31975	9663.85	1.31464	9663.85	1.29607	9663.85	1.31023	9663.95	1.25782	9663.95	1.31921	9663.85	1.3088
9664.65	1.444	9621.2	0.00220185	9621.2	0.000704344	9663.95	1.8083	9619.8	-0.00159874	9619.8	-0.00055621	9569.75	-0.00193424	9569.75	-0.00177264	9569.75	-0.00144589	9663.95	1.48574	9571.15	-0.0011172	9664.95	1.4657	9664.05	1.66129	9664.95	1.42312	9664.15	1.58687	9664.25	1.44874	9663.95	1.60312	9664.85	1.46968	9663.95	1.35682	9663.95	1.34845	9663.95	1.32732	9663.95	1.33742	9664.05	1.26807	9664.05	1.33975	9663.95	1.34316
9664.75	1.44093	9621.4	-0.00232652	9621.4	0.000427017	9664.05	1.79704	9620	-0.00107935	9620	-0.000826502	9569.95	-0.00160559	9569.95	-0.000242525	9569.95	-0.00359777	9664.05	1.49039	9571.35	-0.0014207	9665.05	1.44867	9664.15	1.64557	9665.05	1.41166	9664.25	1.57075	9664.35	1.45357	9664.05	1.64773	9664.95	1.45845	9664.05	1.3897	9664.05	1.38397	9664.05	1.35973	9664.05	1.35846	9664.15	1.27547	9664.14	1.35962	9664.05	1.37465
9664.85	1.43391	9621.6	0.00517827	9621.6	0.00135507	9664.15	1.77767	9620.2	-0.000890947	9620.2	-0.00121212	9570.15	-0.00177592	9570.15	-0.00192148	9570.15	-0.00367955	9664.15	1.49085	9571.55	-0.00144852	9665.15	1.43542	9664.25	1.62753	9665.15	1.39958	9664.35	1.55276	9664.45	1.45234	9664.15	1.63721	9665.05	1.44405	9664.15	1.41554	9664.15	1.41305	9664.15	1.38057	9664.15	1.37528	9664.25	1.29169	9664.25	1.37415	9664.15	1.39978
9664.95	1.42507	9621.8	0.00439005	9621.8	0.000210966	9664.25	1.7517	9620.4	-0.0012041	9620.4	-0.00140158	9570.35	-0.00277146	9570.35	0.000871105	9570.35	-0.00341642	9664.25	1.48745	9571.75	-0.00115061	9665.25	1.42276	9664.35	1.6075	9665.25	1.3917	9664.45	1.53226	9664.55	1.45045	9664.25	1.6185	9665.15	1.42508	9664.25	1.43421	9664.25	1.43191	9664.25	1.40037	9664.25	1.38255	9664.35	1.29827	9664.35	1.38215	9664.25	1.42088
9665.05	1.41752	9622	0.00726603	9622	0.00610642	9664.35	1.72363	9620.6	-0.00133058	9620.6	-0.00243462	9570.55	-0.00167384	9570.55	-0.000306544	9570.55	-0.00271189	9664.35	1.48136	9571.95	-0.000520225	9665.35	1.41243	9664.45	1.58639	9665.35	1.38458	9664.55	1.51198	9664.65	1.44008	9664.35	1.60449	9665.25	1.41776	9664.35	1.45026	9664.35	1.45016	9664.35	1.41559	9664.35	1.39174	9664.45	1.30215	9664.45	1.39281	9664.35	1.43662
9665.15	1.4119	9622.2	-0.00102331	9622.2	0.00795055	9664.45	1.69134	9620.8	-0.000922329	9620.8	-0.00268938	9570.75	-0.00194147	9570.75	-0.000909222	9570.75	-0.00169166	9664.45	1.47345	9572.15	0.00028063	9665.45	1.40618	9664.55	1.56416	9665.45	1.37829	9664.65	1.48948	9664.75	1.43321	9664.45	1.59844	9665.35	1.4048	9664.45	1.46664	9664.45	1.46526	9664.45	1.41995	9664.45	1.40002	9664.55	1.30437	9664.55	1.39387	9664.45	1.44958
9665.25	1.40344	9622.4	0.00274942	9622.4	-0.00344621	9664.55	1.66107	9621	-0.00222291	9621	-0.00269127	9570.95	-0.00186558	9570.95	-0.00142624	9570.95	-0.00221128	9664.55	1.46401	9572.35	-0.00206978	9665.55	1.40498	9664.65	1.53656	9665.55	1.37498	9664.75	1.47001	9664.85	1.4228	9664.55	1.58451	9665.45	1.3933	9664.55	1.47735	9664.55	1.47177	9664.55	1.42993	9664.55	1.40271	9664.65	1.30072	9664.65	1.39395	9664.55	1.45821
9665.35	1.39492	9622.6	0.00322296	9622.6	0.00120799	9664.65	1.62769	9621.2	-0.00130155	9621.2	-0.000250923	9571.15	-0.000931152	9571.15	-0.00235074	9571.15	-0.00367736	9664.65	1.45329	9572.55	-0.00240718	9665.65	1.39939	9664.75	1.51545	9665.65	1.37191	9664.85	1.45137	9664.95	1.40993	9664.65	1.58768	9665.55	1.38045	9664.65	1.48765	9664.65	1.47299	9664.65	1.4284	9664.65	1.4014	9664.75	1.29726	9664.75	1.38999	9664.65	1.46157
9665.45	1.38682	9622.8	0.00190016	9622.8	0.00408424	9664.75	1.59621	9621.4	-0.000917776	9621.4	0.00149845	9571.35	-0.00151337	9571.35	-0.00115887	9571.35	-0.00415236	9664.75	1.44195	9572.75	0.000190051	9665.75	1.39565	9664.85	1.49745	9665.75	1.37172	9664.95	1.43524	9665.05	1.39853	9664.75	1.55884	9665.65	1.37314	9664.75	1.4955	9664.75	1.47525	9664.75	1.42646	9664.75	1.395	9664.85	1.29873	9664.85	1.38141	9664.75	1.46135
9665.55	1.38208	9623	0.00627241	9623	0.00158488	9664.85	1.5693	9621.6	-0.00146131	9621.6	0.00151988	9571.55	-0.00191024	9571.55	-0.00167568	9571.55	-0.00242711	9664.85	1.4304	9572.95	-0.000740612	9665.85	1.39311	9664.95	1.47764	9665.85	1.3717	9665.05	1.42068	9665.15	1.38794	9664.85	1.5501	9665.75	1.36711	9664.85	1.49322	9664.85	1.46682	9664.85	1.41911	9664.85	1.38477	9664.95	1.28887	9664.95	1.37491	9664.85	1.45748
9665.65	1.37413	9623.2	0.00380734	9623.2	0.000576221	9664.95	1.54173	9621.8	-0.000227631	9621.8	0.00054776	9571.75	-0.00202919	9571.75	-0.00270302	9571.75	-0.00201227	9664.95	1.41952	9573.15	0.000762114	9665.95	1.39402	9665.05	1.46005	9665.95	1.37211	9665.15	1.40683	9665.25	1.37766	9664.95	1.54942	9665.85	1.35905	9664.95	1.49228	9664.95	1.4613	9664.95	1.41392	9664.95	1.37894	9665.05	1.28407	9665.05	1.36716	9664.95	1.45137
9665.75	1.37107	9623.4	0.00140479	9623.4	-7.48595e-05	9665.05	1.51755	9622	-0.000315865	9622	-0.00031439	9571.95	-0.000565657	9571.95	-0.00117194	9571.95	-0.00271781	9665.05	1.41003	9573.35	-0.00194823	9666.05	1.39336	9665.15	1.44703	9666.05	1.37297	9665.25	1.39657	9665.35	1.37015	9665.05	1.52037	9665.95	1.35469	9665.05	1.49114	9665.05	1.45531	9665.05	1.40169	9665.05	1.37184	9665.15	1.28101	9665.15	1.35566	9665.05	1.44503
9665.85	1.36572	9623.6	0.00285425	9623.6	0.0070903	9665.15	1.49714	9622.2	-0.00037471	9622.2	0.000102031	9572.15	-0.00103554	9572.15	-0.00199773	9572.15	-0.00200139	9665.15	1.40071	9573.55	-0.00189479	9666.15	1.3954	9665.25	1.43739	9666.15	1.37458	9665.35	1.38801	9665.45	1.36254	9665.15	1.50137	9666.05	1.34968	9665.15	1.48741	9665.15	1.44259	9665.15	1.39316	9665.15	1.36024	9665.25	1.26904	9665.25	1.34605	9665.15	1.43603
9665.95	1.3691	9623.8	0.00230748	9623.8	0.00459706	9665.25	1.47935	9622.4	-0.000987144	9622.4	-0.00121505	9572.35	-0.00137769	9572.35	-0.000450858	9572.35	-0.00182022	9665.25	1.39225	9573.75	-0.000286889	9666.25	1.39605	9665.35	1.42555	9666.25	1.37644	9665.45	1.38112	9665.55	1.35777	9665.25	1.48308	9666.15	1.35046	9665.25	1.48275	9665.25	1.42739	9665.25	1.37984	9665.25	1.34893	9665.35	1.26724	9665.35	1.33906	9665.25	1.42472
9666.05	1.36983	9624	-0.00260229	9624	-0.000122763	9665.35	1.464	9622.6	-0.00100212	9622.6	-0.000384641	9572.55	-0.00165639	9572.55	-0.00188523	9572.55	-0.00168018	9665.35	1.38534	9573.95	-0.00177838	9666.35	1.39578	9665.45	1.42002	9666.35	1.37874	9665.55	1.37584	9665.65	1.34489	9665.35	1.47131	9666.25	1.34445	9665.35	1.47466	9665.35	1.41567	9665.35	1.36745	9665.35	1.33196	9665.45	1.26367	9665.45	1.32663	9665.35	1.41424
9666.15	1.3719	9624.2	0.00360925	9624.2	0.00131784	9665.45	1.45327	9622.8	-0.000564688	9622.8	-2.76242e-05	9572.75	-0.00155691	9572.75	-0.0012943	9572.75	-0.00183388	9665.45	1.3797	9574.15	0.000366524	9666.45	1.39679	9665.55	1.41728	9666.45	1.38052	9665.65	1.37196	9665.75	1.34098	9665.45	1.46097	9666.35	1.34756	9665.45	1.47175	9665.45	1.40248	9665.45	1.3571	9665.45	1.32469	9665.55	1.25867	9665.55	1.314	9665.45	1.40221
9666.25	1.36812	9624.4	0.00200245	9624.4	0.000175468	9665.55	1.44279	9623	-0.000939901	9623	0.00210297	9572.95	-0.00199506	9572.95	-0.00159509	9572.95	-0.00245247	9665.55	1.3743	9574.35	-0.000585089	9666.55	1.39564	9665.65	1.41097	9666.55	1.38157	9665.75	1.3694	9665.85	1.33519	9665.55	1.4476	9666.45	1.34932	9665.55	1.46017	9665.55	1.38894	9665.55	1.34134	9665.55	1.31493	9665.65	1.25521	9665.65	1.30915	9665.55	1.39447
9666.35	1.37085	9624.6	0.00688165	9624.6	-0.00228407	9665.65	1.43394	9623.2	-0.00124231	9623.2	0.000445885	9573.15	-0.00139079	9573.15	-0.000885359	9573.15	-0.00248124	9665.65	1.37125	9574.55	-0.00173795	9666.65	1.39858	9665.75	1.40808	9666.65	1.38443	9665.85	1.36846	9665.95	1.33502	9665.65	1.44817	9666.55	1.3514	9665.65	1.4567	9665.65	1.3768	9665.65	1.32847	9665.65	1.3111	9665.75	1.25154	9665.75	1.29929	9665.65	1.38474
9666.45	1.38175	9624.8	0.00140564	9624.8	-0.00100403	9665.75	1.42951	9623.4	-0.00100898	9623.4	-0.000888242	9573.35	-0.00233469	9573.35	-0.0011464	9573.35	-0.00226744	9665.75	1.36896	9574.75	-0.00152282	9666.75	1.39792	9665.85	1.40662	9666.75	1.38548	9665.95	1.36756	9666.05	1.32934	9665.75	1.42828	9666.65	1.35159	9665.75	1.4514	9665.75	1.36188	9665.75	1.32389	9665.75	1.30208	9665.85	1.25148	9665.85	1.29314	9665.75	1.37658
9666.55	1.38114	9625	0.00233783	9625	0.0018165	9665.85	1.42314	9623.6	-0.0015116	9623.6	-0.00161925	9573.55	-0.00165881	9573.55	-0.00113777	9573.55	-0.000775193	9665.85	1.36789	9574.95	-0.000575781	9666.85	1.40018	9665.95	1.40622	9666.85	1.38668	9666.05	1.36751	9666.15	1.32937	9665.85	1.43427	9666.75	1.35354	9665.85	1.44977	9665.85	1.35527	9665.85	1.31275	9665.85	1.29717	9665.95	1.2494	9665.95	1.29191	9665.85	1.36959
9666.65	1.38436	9625.2	0.00189112	9625.19	-0.00685524	9665.95	1.41728	9623.8	-0.00106406	9623.8	-0.000874974	9573.75	-0.00140481	9573.75	-0.00275829	9573.75	-0.00229704	9665.95	1.36736	9575.15	-0.00104036	9666.95	1.39941	9666.05	1.4058	9666.95	1.38753	9666.15	1.36866	9666.25	1.33102	9665.95	1.40613	9666.85	1.3613	9665.95	1.44145	9665.95	1.35165	9665.95	1.30273	9665.95	1.29346	9666.05	1.25217	9666.05	1.2869	9665.95	1.36447
9666.75	1.39316	9625.4	0.00215233	9625.4	-0.000272956	9666.06	1.41495	9624	-0.00125158	9624	0.000935518	9573.95	-0.00116595	9573.95	-0.000818336	9573.95	-0.00268252	9666.05	1.36766	9575.35	-0.00113387	9667.05	1.39902	9666.15	1.40664	9667.05	1.38817	9666.25	1.37009	9666.35	1.33076	9666.05	1.41319	9666.95	1.36102	9666.05	1.44417	9666.05	1.35022	9666.05	1.29963	9666.05	1.29139	9666.15	1.25302	9666.15	1.28682	9666.05	1.35879
9666.85	1.39667	9625.6	-0.00285454	9625.6	0.00250634	9666.15	1.41055	9624.2	-0.00144298	9624.2	0.000937764	9574.15	-0.00186216	9574.15	-0.000876801	9574.15	-0.00268385	9666.15	1.36928	9575.55	-0.00131837	9667.15	1.39404	9666.25	1.40688	9667.15	1.38827	9666.35	1.37092	9666.45	1.3319	9666.15	1.42756	9667.05	1.36508	9666.15	1.44459	9666.15	1.34787	9666.15	1.29284	9666.15	1.29108	9666.24	1.25722	9666.25	1.28761	9666.15	1.35454
9666.95	1.40678	9625.8	-0.00123879	9625.8	-0.00190867	9666.25	1.40703	9624.4	-0.00172057	9624.4	0.00120125	9574.35	-0.00176501	9574.35	-0.00175974	9574.35	-0.00262026	9666.25	1.37097	9575.75	-0.00106476	9667.25	1.39438	9666.35	1.41212	9667.25	1.38761	9666.45	1.37197	9666.55	1.33641	9666.25	1.40948	9667.15	1.37356	9666.25	1.44148	9666.25	1.33851	9666.25	1.28992	9666.25	1.29797	9666.36	1.25985	9666.35	1.28827	9666.25	1.35358
9667.05	1.41151	9626	0.00192718	9626	0.00606571	9666.35	1.40351	9624.6	-0.00221957	9624.6	-0.000192847	9574.55	-0.00202515	9574.55	-0.00167739	9574.55	-0.00254857	9666.35	1.37321	9575.95	0.000504465	9667.35	1.39099	9666.45	1.40869	9667.35	1.38763	9666.55	1.37334	9666.65	1.34477	9666.35	1.41736	9667.25	1.37657	9666.35	1.44243	9666.35	1.33793	9666.35	1.29229	9666.35	1.29797	9666.45	1.26418	9666.45	1.28972	9666.35	1.35394
9667.15	1.41482	9626.2	-0.000704183	9626.2	-0.00693276	9666.45	1.39805	9624.8	-0.0020384	9624.8	-0.000842347	9574.75	-0.00117747	9574.75	-0.00242734	9574.75	-0.00189252	9666.45	1.37567	9576.15	-0.00243691	9667.45	1.39051	9666.55	1.4122	9667.45	1.38616	9666.65	1.37494	9666.75	1.34559	9666.45	1.43091	9667.35	1.37854	9666.45	1.4446	9666.45	1.34888	9666.45	1.29461	9666.45	1.30073	9666.55	1.27204	9666.55	1.30025	9666.45	1.3552
9667.25	1.42484	9626.4	0.000237332	9626.4	0.0026693	9666.55	1.39438	9625	-0.00240992	9625	-0.00142236	9574.95	-0.000566595	9574.95	-0.00338896	9574.95	-0.00212217	9666.55	1.37832	9576.35	-0.00122934	9667.55	1.38701	9666.65	1.41682	9667.55	1.38296	9666.75	1.37654	9666.85	1.35067	9666.55	1.43728	9667.45	1.3837	9666.55	1.4491	9666.55	1.35044	9666.55	1.29564	9666.55	1.3015	9666.65	1.27618	9666.65	1.30111	9666.55	1.35573
9667.35	1.42789	9626.6	0.00253756	9626.6	-0.00368766	9666.65	1.38945	9625.2	-0.000952046	9625.2	-0.00120871	9575.15	-0.000914716	9575.15	-0.0015229	9575.15	-0.000611333	9666.65	1.38079	9576.55	-0.00012203	9667.65	1.38052	9666.75	1.41479	9667.65	1.37966	9666.85	1.37693	9666.95	1.35794	9666.65	1.44275	9667.55	1.38767	9666.65	1.45066	9666.65	1.35325	9666.65	1.29911	9666.65	1.30888	9666.75	1.28503	9666.75	1.31059	9666.65	1.36071
9667.45	1.43585	9626.8	-0.00320448	9626.8	-0.00678229	9666.75	1.38308	9625.4	-0.00191101	9625.4	-0.000474979	9575.35	-0.00180272	9575.35	-0.00153508	9575.35	-0.00212747	9666.75	1.38428	9576.75	-0.00112569	9667.75	1.3738	9666.85	1.41701	9667.75	1.37522	9666.95	1.37703	9667.05	1.36633	9666.75	1.4556	9667.65	1.39041	9666.75	1.45555	9666.75	1.3573	9666.75	1.3087	9666.75	1.32117	9666.85	1.2886	9666.85	1.31725	9666.75	1.36595
9667.55	1.43801	9627	-0.00434591	9627	0.000398305	9666.85	1.37943	9625.6	-0.00166846	9625.6	0.00066891	9575.55	-0.000993326	9575.55	-0.00187846	9575.55	-0.0035113	9666.85	1.38702	9576.95	-0.000795163	9667.85	1.36929	9666.95	1.41868	9667.85	1.37186	9667.05	1.37721	9667.15	1.37222	9666.85	1.44321	9667.75	1.38865	9666.85	1.46217	9666.85	1.35963	9666.85	1.31529	9666.85	1.32569	9666.95	1.29851	9666.95	1.32528	9666.85	1.37105
9667.65	1.43879	9627.2	0.00246663	9627.2	-0.0010313	9666.95	1.37241	9625.8	-0.00132265	9625.8	0.000605601	9575.75	-0.00162427	9575.75	-0.00106046	9575.75	-0.00290069	9666.95	1.38926	9577.15	-0.00145213	9667.95	1.3627	9667.05	1.41731	9667.95	1.36549	9667.15	1.37722	9667.25	1.37821	9666.95	1.45633	9667.85	1.3926	9666.95	1.46557	9666.95	1.36919	9666.95	1.3217	9666.95	1.33165	9667.05	1.3055	9667.05	1.33327	9666.95	1.37832
9667.75	1.44328	9627.4	7.05784e-05	9627.4	0.00515957	9667.05	1.36615	9626	-0.00178039	9626	0.000140023	9575.95	-0.00100778	9575.95	-0.00203672	9575.95	-0.00272217	9667.05	1.39187	9577.35	-0.00132498	9668.05	1.35784	9667.16	1.41503	9668.05	1.35789	9667.25	1.37575	9667.35	1.38083	9667.05	1.45435	9667.95	1.39602	9667.05	1.46786	9667.05	1.37725	9667.05	1.32928	9667.05	1.33932	9667.15	1.30944	9667.15	1.34193	9667.05	1.38578
9667.85	1.44794	9627.6	-0.0027497	9627.6	-0.00240725	9667.15	1.35928	9626.2	-0.000747925	9626.2	0.00101272	9576.15	-0.00140913	9576.15	-0.00076462	9576.15	-0.00188662	9667.15	1.39326	9577.55	-0.00101671	9668.15	1.34886	9667.25	1.41261	9668.15	1.35154	9667.35	1.37435	9667.45	1.38961	9667.15	1.46133	9668.05	1.39152	9667.15	1.47351	9667.15	1.38465	9667.15	1.33655	9667.15	1.34733	9667.25	1.31697	9667.25	1.35149	9667.15	1.39158
9667.95	1.44305	9627.8	0.00665917	9627.8	0.00417297	9667.25	1.3527	9626.4	-0.000183841	9626.4	0.00101058	9576.35	-0.00231815	9576.35	-0.000784706	9576.35	-0.00192585	9667.25	1.39426	9577.75	0.000473117	9668.25	1.34081	9667.35	1.41228	9668.25	1.34429	9667.45	1.37231	9667.55	1.3922	9667.25	1.44797	9668.15	1.39048	9667.25	1.48387	9667.25	1.39602	9667.25	1.34466	9667.25	1.35405	9667.34	1.32266	9667.35	1.3566	9667.25	1.39772
9668.05	1.44629	9628	0.00454241	9628	-0.00485465	9667.35	1.3433	9626.6	-0.000121226	9626.6	0.00220801	9576.55	-0.00128276	9576.55	-0.00167539	9576.55	-0.0031379	9667.35	1.39558	9577.95	-0.00156149	9668.35	1.3296	9667.45	1.4069	9668.35	1.33674	9667.55	1.36934	9667.65	1.40007	9667.35	1.45735	9668.25	1.39231	9667.35	1.48926	9667.35	1.39819	9667.35	1.35168	9667.35	1.35798	9667.45	1.32893	9667.45	1.36154	9667.35	1.40277
9668.15	1.44643	9628.2	0.000291722	9628.2	-0.0014624	9667.45	1.33629	9626.8	0.000235538	9626.8	0.000691678	9576.75	-0.00125902	9576.75	-0.00190496	9576.75	-0.00112259	9667.45	1.3957	9578.15	-0.000423785	9668.45	1.32034	9667.55	1.40265	9668.45	1.32656	9667.65	1.36605	9667.75	1.40112	9667.45	1.46079	9668.35	1.39244	9667.45	1.49386	9667.45	1.40226	9667.45	1.35546	9667.45	1.36564	9667.55	1.33235	9667.55	1.36776	9667.45	1.40788
9668.25	1.44442	9628.4	0.0079762	9628.4	-0.00279276	9667.55	1.32708	9627	-0.000297147	9627	-0.000107202	9576.95	-0.00168181	9576.95	-0.00161852	9576.95	-0.000990665	9667.55	1.39514	9578.35	-0.000846888	9668.55	1.3114	9667.65	1.3981	9668.55	1.31957	9667.75	1.36131	9667.85	1.40871	9667.55	1.45777	9668.45	1.39074	9667.55	1.49964	9667.55	1.41182	9667.55	1.36143	9667.55	1.36983	9667.65	1.34117	9667.65	1.37604	9667.55	1.40941
9668.35	1.44345	9628.6	0.00115072	9628.6	0.000719795	9667.65	1.31768	9627.2	-0.000304156	9627.2	-0.00101228	9577.15	-0.00152457	9577.15	-0.00188938	9577.15	-0.00200804	9667.65	1.39429	9578.55	-0.0030296	9668.65	1.30317	9667.75	1.39575	9668.65	1.30955	9667.85	1.35546	9667.95	1.40964	9667.65	1.45643	9668.55	1.38592	9667.65	1.50265	9667.65	1.4202	9667.65	1.36373	9667.65	1.37365	9667.75	1.33975	9667.75	1.37726	9667.65	1.41306
9668.45	1.44035	9628.8	0.00657895	9628.8	0.00742297	9667.75	1.3091	9627.4	-2.01918e-05	9627.4	-0.000550367	9577.35	-0.00192082	9577.35	-0.0014526	9577.35	-0.00189799	9667.75	1.39221	9578.75	-0.000862766	9668.75	1.29424	9667.85	1.38869	9668.75	1.29929	9667.95	1.3507	9668.05	1.41051	9667.75	1.46488	9668.65	1.38439	9667.75	1.50389	9667.75	1.42637	9667.75	1.369	9667.75	1.38228	9667.85	1.34317	9667.85	1.37843	9667.75	1.41823
9668.55	1.44003	9629	0.000136182	9629	0.00332567	9667.85	1.29868	9627.6	0.000623046	9627.6	-0.000356935	9577.55	-0.00140307	9577.55	-0.00110233	9577.55	-0.00126348	9667.85	1.3903	9578.95	-0.000499279	9668.85	1.28312	9667.95	1.37933	9668.85	1.29002	9668.05	1.34354	9668.15	1.41047	9667.85	1.47025	9668.75	1.3837	9667.85	1.50212	9667.85	1.42653	9667.85	1.37072	9667.85	1.38455	9667.95	1.34649	9667.95	1.38377	9667.85	1.41991
9668.65	1.43585	9629.2	0.00348946	9629.2	0.00106521	9667.95	1.28899	9627.8	-0.000282978	9627.8	4.29065e-05	9577.75	-0.00187129	9577.75	-0.00189003	9577.75	-0.00216404	9667.95	1.38792	9579.15	-0.000815682	9668.95	1.27301	9668.05	1.3709	9668.94	1.2814	9668.15	1.33647	9668.25	1.41375	9667.95	1.48944	9668.85	1.37782	9667.95	1.50746	9667.95	1.4269	9667.95	1.37527	9667.95	1.38141	9668.05	1.34606	9668.05	1.38423	9667.95	1.41955
9668.75	1.43492	9629.4	-0.00145804	9629.4	0.00071051	9668.05	1.27925	9628	0.000241044	9628	0.000815336	9577.95	-0.00108208	9577.95	-0.00149184	9577.95	-0.00119518	9668.05	1.38333	9579.35	-0.00154389	9669.05	1.26204	9668.15	1.3635	9669.05	1.27239	9668.25	1.32937	9668.35	1.41866	9668.05	1.48686	9668.95	1.37385	9668.05	1.50474	9668.05	1.42734	9668.05	1.3725	9668.05	1.38129	9668.15	1.34685	9668.15	1.3808	9668.05	1.41834
9668.85	1.42727	9629.6	0.00863517	9629.6	-0.00191485	9668.15	1.26767	9628.2	-0.000528595	9628.2	0.00184137	9578.15	-0.00139865	9578.15	-0.00111793	9578.15	-0.00153406	9668.15	1.37927	9579.55	-0.000171096	9669.15	1.25351	9668.25	1.35447	9669.15	1.26043	9668.35	1.32094	9668.45	1.41626	9668.15	1.47677	9669.05	1.36634	9668.15	1.50192	9668.15	1.42598	9668.15	1.36833	9668.15	1.38267	9668.25	1.34451	9668.25	1.38281	9668.15	1.41453
9668.95	1.42332	9629.8	0.00591745	9629.8	0.00489748	9668.25	1.25803	9628.4	-0.000150486	9628.4	0.00190075	9578.35	-0.000520927	9578.35	-0.00163681	9578.35	-0.00196933	9668.25	1.37526	9579.75	-0.00287879	9669.25	1.24449	9668.35	1.34719	9669.25	1.25168	9668.45	1.31217	9668.55	1.41543	9668.25	1.46434	9669.15	1.36222	9668.25	1.49969	9668.25	1.428	9668.25	1.36649	9668.25	1.38618	9668.35	1.34928	9668.35	1.37875	9668.25	1.41441
9669.05	1.41861	9630	0.00528786	9630	-0.00873697	9668.35	1.24732	9628.6	0.000889925	9628.6	2.67366e-05	9578.55	-0.00217955	9578.55	-0.00276873	9578.55	-0.00135205	9668.35	1.3703	9579.95	-0.000371587	9669.35	1.23803	9668.45	1.33533	9669.35	1.24329	9668.55	1.30402	9668.65	1.41392	9668.35	1.47059	9669.25	1.355	9668.35	1.50194	9668.35	1.42837	9668.35	1.36757	9668.35	1.38191	9668.45	1.34465	9668.45	1.37493	9668.35	1.41042
9669.15	1.41235	9630.2	0.00233063	9630.2	0.00444407	9668.45	1.23715	9628.8	-0.00174379	9628.8	0.000691233	9578.75	-0.00160884	9578.75	-0.00198837	9578.75	-0.00119973	9668.45	1.36509	9580.15	-0.00124371	9669.45	1.2277	9668.55	1.32911	9669.45	1.23272	9668.65	1.29439	9668.75	1.40799	9668.45	1.49627	9669.35	1.34947	9668.45	1.49458	9668.45	1.42389	9668.45	1.35765	9668.45	1.37708	9668.55	1.34293	9668.55	1.37181	9668.45	1.40649
9669.25	1.40758	9630.4	0.00783329	9630.4	0.00303871	9668.55	1.22545	9629	-0.000559104	9629	-3.2029e-05	9578.95	-0.0013147	9578.95	-0.00233452	9578.95	-0.000908475	9668.55	1.35899	9580.35	0.000523076	9669.55	1.21883	9668.65	1.31901	9669.55	1.22345	9668.75	1.28548	9668.85	1.40696	9668.55	1.47373	9669.45	1.34715	9668.55	1.49158	9668.55	1.4219	9668.55	1.35162	9668.55	1.37269	9668.65	1.34142	9668.65	1.36516	9668.55	1.40028
9669.35	1.40305	9630.6	-0.00360455	9630.6	0.00159072	9668.65	1.21571	9629.2	-0.00164208	9629.2	0.00171604	9579.15	-0.00173713	9579.15	-0.00225423	9579.15	-0.000549981	9668.65	1.35262	9580.55	-0.00144283	9669.65	1.20877	9668.75	1.30689	9669.65	1.21592	9668.85	1.27748	9668.95	1.40011	9668.65	1.47403	9669.55	1.33873	9668.65	1.48661	9668.65	1.41911	9668.65	1.34384	9668.65	1.37034	9668.75	1.3343	9668.75	1.35666	9668.65	1.39232
9669.45	1.3968	9630.8	0.00179085	9630.8	0.000454268	9668.75	1.20566	9629.4	-0.00125608	9629.4	0.0022413	9579.35	-0.00076779	9579.35	-0.00113362	9579.35	-0.00172596	9668.75	1.34644	9580.75	-0.00144023	9669.75	1.2008	9668.85	1.30252	9669.75	1.2072	9668.95	1.26808	9669.05	1.39565	9668.75	1.46012	9669.65	1.32864	9668.75	1.47772	9668.75	1.4169	9668.75	1.3457	9668.75	1.36967	9668.85	1.33057	9668.85	1.35452	9668.75	1.3848
9669.55	1.38975	9631	0.00190564	9631	-0.00398725	9668.85	1.19602	9629.6	-0.000744283	9629.6	0.00246079	9579.55	-0.00126804	9579.55	-0.00165331	9579.55	-0.00127569	9668.85	1.33978	9580.95	-0.00163607	9669.85	1.19321	9668.95	1.29314	9669.85	1.19786	9669.05	1.25942	9669.15	1.39088	9668.85	1.45563	9669.75	1.32719	9668.85	1.472	9668.85	1.41071	9668.85	1.33109	9668.85	1.36344	9668.95	1.3259	9668.95	1.34132	9668.85	1.37753
9669.65	1.38478	9631.2	-0.00318369	9631.2	-0.00626524	9668.95	1.1867	9629.8	-0.00190768	9629.8	0.00137387	9579.75	-0.00211359	9579.75	-0.000815543	9579.75	-0.0014921	9668.95	1.33349	9581.15	-0.00163906	9669.95	1.18841	9669.05	1.28366	9669.95	1.19073	9669.15	1.25121	9669.25	1.38488	9668.95	1.46626	9669.85	1.32385	9668.95	1.46672	9668.95	1.39895	9668.95	1.32591	9668.95	1.35477	9669.05	1.32019	9669.05	1.33789	9668.95	1.37026
9669.75	1.37952	9631.4	-0.000401082	9631.4	-0.00306795	9669.05	1.17655	9630	-0.000472192	9630	0.000413926	9579.95	-0.00139534	9579.95	-0.00218912	9579.95	-0.00134597	9669.05	1.32735	9581.35	0.000406097	9670.05	1.18062	9669.15	1.27488	9670.05	1.18413	9669.25	1.24211	9669.35	1.3857	9669.05	1.46012	9669.95	1.3153	9669.05	1.45964	9669.05	1.39815	9669.05	1.32297	9669.05	1.34582	9669.15	1.31642	9669.15	1.33195	9669.05	1.36065
9669.85	1.37512	9631.6	0.0101704	9631.6	-0.00219627	9669.15	1.16772	9630.2	-0.00100537	9630.2	0.00175081	9580.15	-0.00205042	9580.15	-0.00148715	9580.15	-0.000399489	9669.15	1.32059	9581.55	-0.000718061	9670.15	1.1729	9669.25	1.26623	9670.15	1.17493	9669.35	1.23442	9669.45	1.37906	9669.15	1.45992	9670.05	1.30743	9669.15	1.44959	9669.15	1.38998	9669.15	1.31137	9669.15	1.34056	9669.25	1.31126	9669.25	1.31807	9669.15	1.35349
9669.95	1.369	9631.8	-0.000123215	9631.8	-0.00369605	9669.25	1.15972	9630.4	-0.00060705	9630.4	0.00198042	9580.35	-0.000901068	9580.35	-0.00127352	9580.35	-0.00174698	9669.25	1.31311	9581.75	-0.000491464	9670.25	1.16364	9669.35	1.25937	9670.25	1.16671	9669.45	1.22583	9669.55	1.376	9669.25	1.43668	9670.15	1.30609	9669.25	1.44309	9669.25	1.38644	9669.25	1.29998	9669.25	1.33569	9669.35	1.30724	9669.35	1.31117	9669.25	1.34489
9670.05	1.36156	9632	0.00807513	9632	0.00408017	9669.35	1.15139	9630.6	-0.000165625	9630.6	0.00338424	9580.55	-0.00114823	9580.55	-0.0014774	9580.55	-0.00158544	9669.35	1.30615	9581.95	-0.00119331	9670.35	1.15744	9669.45	1.24754	9670.35	1.16099	9669.55	1.21839	9669.65	1.37455	9669.35	1.42388	9670.25	1.29973	9669.35	1.43254	9669.35	1.37571	9669.35	1.29218	9669.35	1.32962	9669.45	1.30069	9669.45	1.30865	9669.35	1.33617
9670.15	1.356	9632.2	-0.00504082	9632.2	0.000613798	9669.45	1.14234	9630.8	-0.000213553	9630.8	0.00289557	9580.75	-0.00150347	9580.75	-0.00228596	9580.75	-0.00116776	9669.45	1.30004	9582.15	-0.00138201	9670.45	1.15145	9669.55	1.24041	9670.45	1.15489	9669.65	1.21089	9669.75	1.3707	9669.45	1.41945	9670.35	1.29326	9669.45	1.42412	9669.45	1.37045	9669.45	1.28063	9669.45	1.32049	9669.55	1.29161	9669.55	1.29493	9669.45	1.32698
9670.25	1.35218	9632.4	0.00654634	9632.4	-0.00356905	9669.55	1.13543	9631	-0.000757359	9631	0.00383712	9580.95	-0.00226524	9580.95	-0.00160077	9580.95	-0.00158343	9669.55	1.29386	9582.35	-0.000442049	9670.55	1.1473	9669.65	1.23333	9670.55	1.14695	9669.75	1.20476	9669.85	1.35843	9669.55	1.43363	9670.45	1.28676	9669.55	1.41947	9669.55	1.36522	9669.55	1.27259	9669.55	1.31115	9669.65	1.28396	9669.65	1.28835	9669.55	1.31743
9670.35	1.34773	9632.6	0.000858586	9632.6	0.00610702	9669.65	1.12766	9631.2	-0.000814968	9631.2	0.0023048	9581.15	-0.00114516	9581.15	-0.00198963	9581.15	-0.00124586	9669.65	1.28743	9582.55	0.000554112	9670.65	1.14243	9669.75	1.22444	9670.65	1.14033	9669.85	1.1977	9669.95	1.35829	9669.65	1.40604	9670.55	1.28516	9669.65	1.40967	9669.65	1.35592	9669.65	1.26664	9669.65	1.30535	9669.75	1.28183	9669.75	1.28041	9669.65	1.31098
9670.45	1.34521	9632.8	-0.000574531	9632.8	-0.0051666	9669.75	1.11966	9631.4	0.000109286	9631.4	0.000791848	9581.35	-0.000930802	9581.35	-0.00252774	9581.35	-0.0013411	9669.75	1.28094	9582.75	-0.000206356	9670.75	1.13479	9669.85	1.22073	9670.75	1.13679	9669.95	1.19244	9670.05	1.3505	9669.75	1.42153	9670.65	1.28471	9669.75	1.40466	9669.75	1.34837	9669.75	1.25826	9669.75	1.30015	9669.85	1.27497	9669.85	1.27148	9669.75	1.30288
9670.55	1.33975	9633	0.000916126	9633	-0.00165654	9669.85	1.11317	9631.6	0.000505187	9631.6	0.00166276	9581.55	-0.00157953	9581.55	-0.000873329	9581.55	-0.00256152	9669.85	1.27459	9582.95	-0.00398562	9670.85	1.13157	9669.95	1.20846	9670.85	1.13179	9670.05	1.18636	9670.15	1.34697	9669.85	1.40895	9670.75	1.27698	9669.85	1.39979	9669.85	1.34209	9669.85	1.25523	9669.85	1.29837	9669.95	1.2733	9669.95	1.26552	9669.85	1.29509
9670.65	1.33825	9633.2	-0.00351772	9633.2	-0.00191093	9669.95	1.10636	9631.8	0.000876046	9631.8	0.00200567	9581.75	-0.00202864	9581.75	-6.99077e-05	9581.75	-0.00266045	9669.95	1.26897	9583.15	0.00165786	9670.95	1.12451	9670.05	1.20545	9670.95	1.12574	9670.15	1.18042	9670.25	1.34735	9669.95	1.41375	9670.85	1.27717	9669.95	1.39031	9669.95	1.33604	9669.95	1.24344	9669.95	1.28856	9670.05	1.26849	9670.05	1.26033	9669.95	1.2885
9670.75	1.3393	9633.4	0.00805719	9633.4	-6.3952e-05	9670.05	1.09921	9632	0.000497008	9632	0.00326484	9581.95	-0.00289771	9581.95	-0.00228996	9581.95	-0.00257089	9670.05	1.26257	9583.35	-0.0021774	9671.05	1.12176	9670.15	1.20154	9671.05	1.12421	9670.25	1.17623	9670.35	1.33495	9670.05	1.38983	9670.95	1.2759	9670.05	1.38432	9670.05	1.326	9670.05	1.2376	9670.05	1.27885	9670.15	1.25749	9670.15	1.25378	9670.05	1.28311
9670.85	1.33492	9633.6	0.00204694	9633.6	-0.000202532	9670.15	1.09301	9632.2	0.00184717	9632.2	0.00245845	9582.15	-0.00139928	9582.15	-0.000450882	9582.15	-0.00226988	9670.15	1.25714	9583.55	-0.00156957	9671.15	1.11949	9670.25	1.19512	9671.15	1.12126	9670.35	1.17108	9670.45	1.33906	9670.15	1.40351	9671.05	1.27134	9670.15	1.3776	9670.15	1.3178	9670.15	1.23986	9670.15	1.27254	9670.25	1.25616	9670.25	1.25149	9670.15	1.27817
9670.95	1.33094	9633.8	-0.00388493	9633.8	0.00665013	9670.25	1.0865	9632.4	0.000823725	9632.41	0.00328546	9582.35	-0.00102893	9582.35	-0.000776398	9582.35	-0.00175719	9670.25	1.25209	9583.75	0.000281365	9671.25	1.11754	9670.35	1.18938	9671.25	1.11717	9670.45	1.16616	9670.55	1.33162	9670.25	1.40407	9671.15	1.27171	9670.25	1.37167	9670.25	1.3172	9670.25	1.23458	9670.25	1.27378	9670.35	1.25327	9670.35	1.24747	9670.25	1.27231
9671.05	1.33129	9634	-0.00237979	9634	0.00297291	9670.35	1.08117	9632.6	0.000808066	9632.6	0.00412274	9582.55	-0.00154538	9582.55	-0.00215297	9582.55	-0.00159002	9670.35	1.24695	9583.95	0.000807341	9671.35	1.11396	9670.45	1.18248	9671.35	1.1138	9670.55	1.16215	9670.65	1.33256	9670.35	1.38961	9671.25	1.27328	9670.35	1.36641	9670.35	1.3107	9670.35	1.22819	9670.35	1.27143	9670.45	1.24828	9670.45	1.24711	9670.35	1.26863
9671.15	1.33506	9634.2	8.2054e-05	9634.2	0.00316626	9670.45	1.075	9632.8	0.000911671	9632.8	0.00426612	9582.75	-0.00123593	9582.75	-0.00225315	9582.75	-0.00147131	9670.45	1.2421	9584.15	-0.00081415	9671.45	1.11259	9670.55	1.17927	9671.45	1.11325	9670.65	1.15851	9670.75	1.32878	9670.45	1.37299	9671.35	1.27306	9670.45	1.36564	9670.45	1.308	9670.45	1.22738	9670.45	1.26754	9670.55	1.24648	9670.55	1.24535	9670.45	1.26674
9671.25	1.33488	9634.4	0.00279599	9634.4	0.00158863	9670.55	1.07042	9633	0.000539969	9633	0.00359741	9582.95	-0.00151944	9582.95	-0.000975207	9582.95	-0.001081	9670.55	1.23772	9584.35	-0.00219433	9671.55	1.10856	9670.65	1.17516	9671.55	1.11177	9670.75	1.15469	9670.85	1.33321	9670.55	1.3629	9671.45	1.26963	9670.55	1.36026	9670.55	1.30518	9670.55	1.22757	9670.55	1.26452	9670.65	1.24496	9670.65	1.24494	9670.55	1.26521
9671.35	1.33506	9634.6	-0.000571893	9634.6	-0.00420476	9670.65	1.06603	9633.2	0.0018935	9633.2	0.00451562	9583.15	-0.00109106	9583.15	-0.000251822	9583.15	-0.00333011	9670.65	1.2331	9584.55	-0.000658336	9671.65	1.10718	9670.75	1.17282	9671.65	1.10867	9670.85	1.15255	9670.95	1.3308	9670.65	1.37088	9671.55	1.26913	9670.65	1.35529	9670.65	1.30907	9670.65	1.22672	9670.65	1.26301	9670.75	1.24201	9670.75	1.24398	9670.65	1.26484
9671.45	1.33416	9634.8	0.00430049	9634.8	0.00180823	9670.75	1.06286	9633.4	0.00187184	9633.4	0.00348831	9583.35	-0.000951513	9583.35	-0.0011871	9583.35	-0.00238425	9670.75	1.22941	9584.75	-0.000403402	9671.75	1.10922	9670.85	1.16784	9671.75	1.10753	9670.95	1.14983	9671.05	1.32996	9670.75	1.37211	9671.65	1.26871	9670.75	1.35137	9670.75	1.30323	9670.75	1.22606	9670.75	1.2668	9670.85	1.2412	9670.85	1.2449	9670.75	1.26615
9671.55	1.33778	9635	-0.00159287	9635	-0.00213896	9670.85	1.0578	9633.6	0.00173524	9633.6	0.00330777	9583.55	-0.00139588	9583.55	-0.0027248	9583.55	-0.00145403	9670.85	1.22614	9584.95	-0.00151976	9671.85	1.10886	9670.95	1.16567	9671.85	1.10857	9671.05	1.14812	9671.15	1.33173	9670.85	1.35521	9671.75	1.27258	9670.85	1.3482	9670.85	1.30987	9670.85	1.22675	9670.85	1.26784	9670.95	1.23792	9670.95	1.24813	9670.85	1.26633
9671.65	1.3352	9635.2	-0.00191791	9635.2	0.00298045	9670.95	1.05549	9633.8	0.00178058	9633.8	0.00219616	9583.75	-0.00167599	9583.75	-0.00178131	9583.75	-0.00245852	9670.95	1.22251	9585.15	0.000360451	9671.95	1.10823	9671.05	1.16276	9671.95	1.10767	9671.15	1.14694	9671.25	1.32885	9670.95	1.36211	9671.85	1.26936	9670.95	1.3485	9670.95	1.30387	9670.95	1.23284	9670.95	1.26701	9671.05	1.24124	9671.05	1.25209	9670.95	1.26804
9671.75	1.33438	9635.4	0.00344379	9635.4	0.00285185	9671.05	1.05418	9634	0.00191089	9634	0.00151934	9583.95	-0.00189067	9583.95	-0.00134864	9583.95	-0.0013008	9671.05	1.21959	9585.35	-0.00156463	9672.05	1.10838	9671.15	1.16012	9672.05	1.10589	9671.25	1.14584	9671.35	1.3275	9671.05	1.37851	9671.95	1.26914	9671.05	1.33729	9671.05	1.29881	9671.05	1.23251	9671.05	1.26498	9671.15	1.23927	9671.15	1.25369	9671.05	1.27086
9671.85	1.33539	9635.6	-0.00897548	9635.6	-0.0041303	9671.15	1.05123	9634.2	0.00144555	9634.2	0.00224582	9584.15	-0.00118214	9584.15	-0.00172304	9584.15	-0.00112463	9671.15	1.21725	9585.55	0.000721213	9672.15	1.10577	9671.25	1.15679	9672.15	1.10706	9671.35	1.14479	9671.45	1.33014	9671.15	1.35757	9672.05	1.27467	9671.15	1.33579	9671.15	1.30323	9671.15	1.23516	9671.15	1.26672	9671.25	1.24072	9671.25	1.25489	9671.15	1.27438
9671.95	1.34066	9635.8	0.00312613	9635.8	0.00485824	9671.25	1.04891	9634.4	0.00165174	9634.4	0.00317801	9584.35	-0.00206221	9584.35	-0.00138938	9584.35	-0.00183761	9671.25	1.21398	9585.75	-0.000970465	9672.25	1.10598	9671.35	1.15827	9672.25	1.10628	9671.45	1.14495	9671.55	1.33284	9671.25	1.38502	9672.15	1.26974	9671.25	1.33534	9671.25	1.30372	9671.25	1.24056	9671.25	1.27299	9671.35	1.24088	9671.35	1.26308	9671.25	1.27744
9672.05	1.33803	9636	-0.00402724	9636	-0.001769	9671.35	1.04826	9634.6	0.000760072	9634.6	0.00347131	9584.55	-0.00149174	9584.55	-0.000844228	9584.55	-0.0014129	9671.35	1.21164	9585.95	0.00145733	9672.35	1.1058	9671.45	1.14911	9672.35	1.10572	9671.55	1.14436	9671.65	1.33196	9671.35	1.36299	9672.25	1.27059	9671.35	1.33579	9671.35	1.3093	9671.35	1.24514	9671.35	1.2784	9671.45	1.24301	9671.45	1.26763	9671.35	1.2805
9672.15	1.34072	9636.2	0.0036174	9636.2	-0.00735775	9671.45	1.04802	9634.8	0.00181716	9634.8	0.00329154	9584.75	-0.00132529	9584.75	-0.00182846	9584.75	-0.00268412	9671.45	1.20979	9586.15	-0.0032866	9672.45	1.10689	9671.55	1.15303	9672.45	1.10625	9671.65	1.14369	9671.75	1.33379	9671.45	1.36404	9672.35	1.26948	9671.45	1.33559	9671.45	1.31735	9671.45	1.25019	9671.45	1.28009	9671.55	1.24204	9671.55	1.26868	9671.45	1.28619
9672.25	1.34291	9636.4	-0.0068587	9636.4	0.00824472	9671.55	1.04979	9635	0.00166665	9635	0.0021511	9584.95	-0.00145552	9584.95	-0.00187551	9584.95	-0.00310691	9671.55	1.20765	9586.35	-0.000138427	9672.55	1.10762	9671.65	1.15321	9672.55	1.10708	9671.75	1.14326	9671.85	1.33524	9671.55	1.3712	9672.45	1.27399	9671.55	1.34246	9671.55	1.31922	9671.55	1.2563	9671.55	1.27854	9671.65	1.24386	9671.65	1.27722	9671.55	1.29204
9672.35	1.33818	9636.6	0.00221116	9636.6	-0.00195045	9671.65	1.0489	9635.2	0.00240788	9635.2	0.00253713	9585.15	-0.00172706	9585.15	-0.00058112	9585.15	-0.00143606	9671.65	1.20514	9586.55	-0.000469761	9672.65	1.10807	9671.75	1.15257	9672.65	1.10527	9671.85	1.14319	9671.95	1.33525	9671.65	1.38092	9672.55	1.27101	9671.65	1.3402	9671.65	1.32088	9671.65	1.26636	9671.65	1.2817	9671.75	1.24424	9671.75	1.28564	9671.65	1.29745
9672.45	1.33666	9636.8	0.00420075	9636.8	-0.00553715	9671.75	1.05055	9635.4	0.00196462	9635.4	0.00409129	9585.35	-0.0019195	9585.35	-0.000592827	9585.35	-0.00090457	9671.75	1.20283	9586.75	-0.000549918	9672.75	1.10449	9671.85	1.14907	9672.75	1.10363	9671.95	1.14346	9672.05	1.33281	9671.75	1.36535	9672.65	1.26892	9671.75	1.33988	9671.75	1.32815	9671.75	1.27162	9671.75	1.29601	9671.85	1.2482	9671.85	1.2868	9671.75	1.30366
9672.55	1.33925	9637	-0.000959771	9637	-0.00708139	9671.85	1.05227	9635.6	0.0021412	9635.6	0.00278612	9585.55	-0.000927474	9585.55	-0.00219037	9585.55	-0.000410367	9671.85	1.20072	9586.95	-0.00128969	9672.85	1.10428	9671.95	1.14654	9672.85	1.10454	9672.05	1.14299	9672.15	1.33452	9671.85	1.3827	9672.75	1.26696	9671.85	1.33748	9671.85	1.33389	9671.85	1.27542	9671.85	1.29993	9671.95	1.24774	9671.95	1.29495	9671.85	1.30957
9672.65	1.3341	9637.2	0.00223546	9637.2	0.00133323	9671.95	1.0547	9635.8	0.000685694	9635.8	0.0025367	9585.75	-0.000768262	9585.75	-0.00240069	9585.75	-0.00143413	9671.95	1.19928	9587.15	-0.000310057	9672.95	1.10416	9672.05	1.14875	9672.95	1.10449	9672.15	1.14227	9672.25	1.33626	9671.95	1.38289	9672.85	1.26689	9671.95	1.33594	9671.95	1.34078	9671.95	1.28656	9671.95	1.30458	9672.05	1.24997	9672.05	1.30073	9671.95	1.3142
9672.75	1.33057	9637.4	-0.00710244	9637.4	0.0046847	9672.05	1.05515	9636	0.0018264	9636	0.000827202	9585.95	-0.00194859	9585.95	-0.00185562	9585.95	-0.00181825	9672.05	1.19691	9587.35	-0.00134102	9673.05	1.1038	9672.15	1.14996	9673.05	1.1014	9672.25	1.14239	9672.35	1.33121	9672.05	1.3746	9672.95	1.2588	9672.05	1.3387	9672.05	1.34747	9672.05	1.28971	9672.05	1.30208	9672.15	1.25105	9672.15	1.30326	9672.05	1.31782
9672.85	1.32549	9637.6	-0.00247802	9637.6	0.00270796	9672.15	1.05808	9636.2	0.0016429	9636.2	0.00310256	9586.15	-0.00116953	9586.15	-0.00244273	9586.15	-0.000738073	9672.15	1.19474	9587.55	0.000766064	9673.15	1.10504	9672.25	1.14667	9673.15	1.0995	9672.35	1.14273	9672.45	1.32985	9672.15	1.37361	9673.05	1.25336	9672.15	1.3391	9672.15	1.34652	9672.15	1.29766	9672.15	1.30338	9672.25	1.25241	9672.25	1.30685	9672.15	1.32215
9672.95	1.32489	9637.8	-0.00343127	9637.8	0.00237938	9672.25	1.0611	9636.4	0.00122098	9636.4	0.00345817	9586.35	-0.00096442	9586.35	-0.00161586	9586.35	-0.000685467	9672.25	1.19233	9587.75	-0.00131411	9673.25	1.10188	9672.35	1.14794	9673.25	1.09985	9672.45	1.14248	9672.55	1.32722	9672.25	1.36493	9673.15	1.25141	9672.25	1.33524	9672.25	1.35296	9672.25	1.30374	9672.25	1.31254	9672.35	1.25222	9672.35	1.31063	9672.25	1.32758
9673.05	1.32141	9638	-0.00491195	9638	0.00374374	9672.35	1.06388	9636.6	0.00158949	9636.6	0.00302639	9586.55	-0.00130938	9586.55	-0.00213592	9586.55	-0.00211388	9672.35	1.18969	9587.95	0.000243404	9673.35	1.10266	9672.45	1.15184	9673.35	1.09767	9672.55	1.14233	9672.65	1.32394	9672.35	1.34918	9673.25	1.24436	9672.35	1.33521	9672.35	1.35931	9672.35	1.31144	9672.35	1.31518	9672.45	1.24948	9672.45	1.31395	9672.36	1.33274
9673.15	1.31752	9638.2	0.00280017	9638.2	-0.00829554	9672.45	1.06576	9636.8	0.00250383	9636.8	0.00200499	9586.75	-0.00151864	9586.75	-0.00168565	9586.75	-0.00187309	9672.45	1.1866	9588.15	-0.000499362	9673.45	1.09673	9672.55	1.14686	9673.45	1.09493	9672.65	1.14184	9672.75	1.31937	9672.45	1.35929	9673.35	1.24191	9672.45	1.33812	9672.45	1.36393	9672.45	1.31537	9672.45	1.31899	9672.55	1.25123	9672.55	1.31824	9672.45	1.33676
9673.25	1.30787	9638.4	-0.00286248	9638.4	0.000845649	9672.55	1.06838	9637	0.000890562	9637	0.00222153	9586.95	-0.0021804	9586.95	-0.00247793	9586.95	-0.0021791	9672.55	1.18433	9588.35	0.000255249	9673.55	1.09648	9672.65	1.15437	9673.55	1.09385	9672.75	1.14037	9672.85	1.3165	9672.55	1.35382	9673.45	1.2334	9672.55	1.33383	9672.55	1.36808	9672.55	1.31918	9672.55	1.3164	9672.65	1.25512	9672.65	1.31802	9672.55	1.33941
9673.35	1.30074	9638.6	-0.000127392	9638.6	-0.00338891	9672.65	1.07057	9637.2	0.00145124	9637.2	0.00287207	9587.15	-0.00166593	9587.15	-0.00162884	9587.15	-0.00158934	9672.65	1.18068	9588.55	-0.0018322	9673.65	1.09277	9672.75	1.1387	9673.65	1.09252	9672.85	1.13937	9672.95	1.30671	9672.65	1.34236	9673.55	1.22501	9672.65	1.33353	9672.65	1.37213	9672.65	1.32666	9672.65	1.31664	9672.75	1.25065	9672.75	1.32055	9672.65	1.34039
9673.45	1.29782	9638.8	-0.00276941	9638.8	0.00410087	9672.75	1.07286	9637.4	-0.000548148	9637.4	0.00283765	9587.35	-0.000582783	9587.35	-0.000781474	9587.35	-0.00191636	9672.75	1.17794	9588.75	-0.000935005	9673.75	1.09332	9672.85	1.15958	9673.75	1.08919	9672.95	1.13737	9673.05	1.30528	9672.75	1.35831	9673.65	1.22155	9672.75	1.33256	9672.75	1.37623	9672.75	1.32667	9672.75	1.31811	9672.85	1.24762	9672.85	1.31899	9672.75	1.34283
9673.55	1.28906	9639	-0.00618231	9639	-0.00246673	9672.85	1.07453	9637.6	0.00154718	9637.6	0.00430642	9587.55	-0.00234789	9587.55	-0.00171782	9587.55	-0.00136434	9672.85	1.1743	9588.95	-0.00174788	9673.85	1.08936	9672.95	1.1452	9673.85	1.08582	9673.05	1.13605	9673.15	1.29761	9672.85	1.35524	9673.75	1.21269	9672.85	1.32927	9672.85	1.37386	9672.85	1.32655	9672.85	1.31819	9672.95	1.24443	9672.95	1.31449	9672.85	1.34224
9673.65	1.28067	9639.2	-0.0048241	9639.2	0.000418916	9672.95	1.07593	9637.8	0.000184006	9637.8	0.00553024	9587.75	-0.00118502	9587.75	-0.00209208	9587.75	-0.00142304	9672.95	1.17039	9589.15	-0.000178654	9673.95	1.0872	9673.05	1.14866	9673.95	1.08468	9673.15	1.13434	9673.25	1.28945	9672.95	1.34986	9673.85	1.20337	9672.95	1.32624	9672.95	1.36914	9672.95	1.32866	9672.95	1.31161	9673.05	1.24325	9673.05	1.31682	9672.95	1.34148
9673.75	1.27016	9639.4	-0.00241921	9639.4	-0.00729099	9673.05	1.07888	9638	0.00178108	9638	0.00743184	9587.95	-0.00102138	9587.95	-0.00145428	9587.95	-0.000576476	9673.05	1.16735	9589.35	0.000624637	9674.05	1.08256	9673.15	1.14467	9674.05	1.08162	9673.25	1.1318	9673.35	1.28227	9673.05	1.34375	9673.95	1.19687	9673.05	1.32652	9673.05	1.36745	9673.05	1.32818	9673.05	1.30907	9673.15	1.23926	9673.15	1.3116	9673.05	1.34071
9673.85	1.26405	9639.6	-0.00211428	9639.6	0.000578866	9673.15	1.07875	9638.2	0.00189523	9638.2	0.00639268	9588.15	-0.00169568	9588.15	-0.000973188	9588.15	-0.000772395	9673.15	1.16233	9589.55	-0.000935786	9674.15	1.07917	9673.25	1.1475	9674.15	1.07723	9673.35	1.12955	9673.45	1.26933	9673.15	1.33217	9674.05	1.1889	9673.15	1.32253	9673.15	1.36347	9673.15	1.32442	9673.15	1.29955	9673.25	1.2333	9673.25	1.30784	9673.15	1.33765
9673.95	1.25298	9639.8	-0.00296403	9639.8	-0.00957172	9673.25	1.07953	9638.4	0.00167109	9638.4	0.0046872	9588.35	-0.00127292	9588.35	-0.00113958	9588.35	-0.000593477	9673.25	1.15811	9589.75	-0.00286934	9674.25	1.07602	9673.35	1.1413	9674.25	1.07339	9673.45	1.12696	9673.55	1.25994	9673.25	1.32932	9674.15	1.1778	9673.25	1.31826	9673.25	1.3545	9673.25	1.32294	9673.25	1.29866	9673.35	1.22852	9673.35	1.30303	9673.25	1.33448
9674.05	1.24415	9640	-0.0021125	9640	-0.00391303	9673.35	1.08062	9638.6	0.00215429	9638.6	0.00419218	9588.55	-0.00192563	9588.55	-0.00274782	9588.55	-0.00100005	9673.35	1.15378	9589.95	-0.000103797	9674.35	1.07383	9673.45	1.13524	9674.35	1.07138	9673.55	1.12332	9673.65	1.25168	9673.35	1.31292	9674.25	1.16777	9673.35	1.31342	9673.35	1.35305	9673.35	1.3162	9673.35	1.29382	9673.45	1.21984	9673.45	1.29491	9673.35	1.33041
9674.15	1.23552	9640.2	-0.00218114	9640.2	-0.00754165	9673.45	1.07968	9638.8	0.000553309	9638.8	0.00428179	9588.75	-0.00127776	9588.75	-0.00106208	9588.75	-0.00185949	9673.45	1.14919	9590.15	-0.00180694	9674.45	1.07249	9673.55	1.13717	9674.45	1.0687	9673.65	1.12037	9673.75	1.24604	9673.45	1.30475	9674.35	1.16277	9673.45	1.30733	9673.45	1.34547	9673.45	1.31642	9673.45	1.28685	9673.55	1.21446	9673.55	1.28716	9673.45	1.32431
9674.25	1.22837	9640.4	-0.00661252	9640.4	-0.00364197	9673.55	1.07934	9639	0.00169616	9639	0.00718879	9588.95	-0.00145186	9588.95	-0.00132846	9588.95	-0.000650032	9673.55	1.14376	9590.35	-0.000735048	9674.55	1.06809	9673.65	1.13543	9674.55	1.0638	9673.75	1.11672	9673.85	1.229	9673.55	1.31174	9674.45	1.1521	9673.55	1.30221	9673.55	1.34179	9673.55	1.30937	9673.55	1.27823	9673.65	1.20789	9673.65	1.2821	9673.55	1.31821
9674.35	1.21561	9640.6	-0.0042476	9640.6	-0.00299501	9673.65	1.07871	9639.2	0.00133069	9639.2	0.00529062	9589.15	-0.0016388	9589.15	-0.00134915	9589.15	-0.000850843	9673.65	1.13953	9590.55	-0.000296474	9674.65	1.06186	9673.75	1.12927	9674.65	1.06108	9673.85	1.11307	9673.95	1.21771	9673.65	1.30535	9674.55	1.14492	9673.65	1.29267	9673.65	1.33064	9673.65	1.29553	9673.65	1.26658	9673.74	1.20052	9673.75	1.27253	9673.65	1.31166
9674.45	1.21005	9640.8	-0.00543033	9640.8	-0.000486975	9673.75	1.07782	9639.4	0.00105986	9639.4	0.00608972	9589.35	-0.000905922	9589.35	-0.00119581	9589.35	-0.00204731	9673.75	1.13468	9590.75	-0.00070065	9674.75	1.0586	9673.85	1.1268	9674.75	1.05862	9673.95	1.10922	9674.05	1.20862	9673.75	1.2861	9674.65	1.13716	9673.75	1.28464	9673.75	1.31951	9673.75	1.2931	9673.75	1.26134	9673.85	1.19078	9673.85	1.26048	9673.75	1.30486
9674.55	1.20228	9641	-0.00741282	9641	-0.00106831	9673.85	1.07677	9639.6	0.00315682	9639.6	0.00436212	9589.55	-0.00163879	9589.55	-0.00197015	9589.55	-0.00131384	9673.85	1.12973	9590.95	-0.000690839	9674.85	1.05529	9673.95	1.12506	9674.85	1.05544	9674.05	1.10478	9674.15	1.1963	9673.85	1.27934	9674.75	1.12868	9673.85	1.27868	9673.85	1.31221	9673.85	1.28373	9673.85	1.2553	9673.95	1.18327	9673.95	1.25815	9673.85	1.29722
9674.65	1.19362	9641.2	-0.00142498	9641.2	0.000848973	9673.95	1.0745	9639.8	0.00175348	9639.8	0.00532356	9589.75	-0.0018839	9589.75	-0.000506295	9589.75	-0.00113337	9673.95	1.12512	9591.15	-0.00222139	9674.95	1.05283	9674.05	1.11753	9674.95	1.05059	9674.15	1.10073	9674.25	1.18918	9673.95	1.27277	9674.85	1.12282	9673.95	1.2713	9673.95	1.2995	9673.95	1.27549	9673.95	1.24235	9674.05	1.17331	9674.05	1.24419	9673.95	1.28866
9674.75	1.18436	9641.4	-0.00499731	9641.4	-0.00661641	9674.05	1.07165	9640	0.00357437	9640	0.00431624	9589.95	-0.00188623	9589.95	-0.00226765	9589.95	-0.00122229	9674.05	1.11963	9591.35	0.000629095	9675.05	1.04991	9674.15	1.11793	9675.05	1.04797	9674.25	1.09602	9674.35	1.17585	9674.05	1.27238	9674.95	1.11417	9674.05	1.26156	9674.05	1.29289	9674.05	1.27068	9674.05	1.2302	9674.15	1.1675	9674.15	1.23156	9674.05	1.28017
9674.85	1.17789	9641.6	-0.00460228	9641.6	-0.00405385	9674.15	1.0707	9640.2	0.0026869	9640.2	0.00448641	9590.15	-0.00140034	9590.15	-0.00156605	9590.15	-0.000836976	9674.15	1.1153	9591.55	-1.61776e-05	9675.15	1.04717	9674.25	1.11244	9675.15	1.04436	9674.35	1.09215	9674.45	1.17084	9674.15	1.25384	9675.05	1.106	9674.15	1.25572	9674.15	1.27887	9674.15	1.25985	9674.15	1.21762	9674.25	1.16006	9674.25	1.22797	9674.15	1.27252
9674.95	1.1754	9641.8	-0.00538813	9641.8	-0.00782026	9674.25	1.06726	9640.4	0.00211752	9640.4	0.00482451	9590.35	-0.00175925	9590.35	-0.0012308	9590.35	-0.00137655	9674.25	1.1092	9591.75	-0.00108946	9675.25	1.04174	9674.35	1.11098	9675.25	1.03972	9674.45	1.08736	9674.55	1.15899	9674.25	1.24274	9675.15	1.1043	9674.25	1.24427	9674.25	1.26656	9674.25	1.24773	9674.25	1.21058	9674.35	1.15407	9674.35	1.21481	9674.25	1.26225
9675.05	1.16914	9642	-0.00338527	9642	-0.00033483	9674.35	1.06389	9640.6	0.00243118	9640.6	0.00654042	9590.55	-0.00247005	9590.55	-0.00181545	9590.55	-0.00185591	9674.35	1.10458	9591.95	-0.00140162	9675.35	1.03702	9674.45	1.10488	9675.35	1.03681	9674.55	1.08246	9674.65	1.14814	9674.35	1.23948	9675.25	1.09581	9674.35	1.23689	9674.35	1.25343	9674.35	1.24013	9674.35	1.20238	9674.45	1.14562	9674.45	1.20719	9674.35	1.25313
9675.15	1.1598	9642.2	-0.00164133	9642.2	-0.000570322	9674.45	1.06157	9640.8	0.00197898	9640.8	0.00608043	9590.75	-0.000706119	9590.75	-0.00141502	9590.75	-0.0015921	9674.45	1.09969	9592.15	-0.00108112	9675.45	1.03323	9674.55	1.09876	9675.45	1.03292	9674.66	1.07868	9674.75	1.13967	9674.45	1.22044	9675.35	1.08598	9674.45	1.22857	9674.45	1.24294	9674.45	1.22641	9674.45	1.19374	9674.55	1.13474	9674.55	1.1978	9674.45	1.24615
9675.25	1.15161	9642.4	-0.00576057	9642.4	0.00402578	9674.55	1.05877	9641	0.00160787	9641	0.00615928	9590.95	-0.000847072	9590.95	-0.00230564	9590.95	-0.0039399	9674.55	1.09494	9592.35	-0.00140162	9675.55	1.03131	9674.65	1.09601	9675.55	1.02919	9674.75	1.07436	9674.85	1.13598	9674.55	1.18981	9675.45	1.08231	9674.55	1.21757	9674.55	1.23423	9674.55	1.21818	9674.55	1.1837	9674.65	1.12947	9674.65	1.19012	9674.55	1.23838
9675.35	1.15158	9642.6	-0.00910235	9642.6	0.00138605	9674.65	1.05483	9641.2	0.00224644	9641.2	0.00527305	9591.15	-0.00165713	9591.15	-0.0017278	9591.15	-0.00264875	9674.65	1.09045	9592.55	-0.00165394	9675.65	1.02936	9674.75	1.09627	9675.65	1.02674	9674.85	1.07011	9674.95	1.12172	9674.65	1.21798	9675.55	1.0803	9674.65	1.20785	9674.65	1.22353	9674.65	1.20853	9674.65	1.1728	9674.75	1.12288	9674.75	1.18023	9674.65	1.22881
9675.45	1.1436	9642.8	-0.00682623	9642.8	-0.00107504	9674.75	1.05248	9641.4	0.00251103	9641.4	0.0050334	9591.35	-0.00221456	9591.35	-0.00115528	9591.35	-0.00145473	9674.75	1.08564	9592.75	0.00036748	9675.75	1.02546	9674.85	1.09036	9675.75	1.02263	9674.95	1.06573	9675.05	1.11532	9674.75	1.19548	9675.65	1.07668	9674.75	1.19975	9674.75	1.218	9674.75	1.19695	9674.75	1.16309	9674.84	1.11839	9674.85	1.17232	9674.75	1.22307
9675.55	1.13973	9643	0.000929066	9643	-0.00152462	9674.85	1.04865	9641.6	0.00379114	9641.6	0.00766898	9591.55	-0.00199528	9591.55	-0.00143932	9591.55	-0.00228512	9674.85	1.08084	9592.95	-0.00083982	9675.85	1.0218	9674.95	1.08515	9675.85	1.01907	9675.05	1.06147	9675.15	1.10523	9674.85	1.20159	9675.75	1.06573	9674.85	1.19055	9674.85	1.20448	9674.85	1.19091	9674.85	1.16035	9674.95	1.11078	9674.95	1.16453	9674.85	1.21328
9675.65	1.13365	9643.2	-6.34942e-05	9643.2	-0.00565857	9674.95	1.04472	9641.8	0.00329778	9641.8	0.00827581	9591.75	-0.00128597	9591.75	-0.00169782	9591.75	-0.000784313	9674.95	1.07651	9593.15	-0.000192817	9675.95	1.0165	9675.05	1.0827	9675.95	1.01677	9675.15	1.05696	9675.25	1.09732	9674.95	1.19001	9675.85	1.06827	9674.95	1.18242	9674.95	1.19449	9674.95	1.18421	9674.95	1.15423	9675.05	1.10529	9675.05	1.16205	9674.95	1.20716
9675.75	1.13383	9643.4	-0.00620107	9643.4	-0.00114973	9675.05	1.04125	9642	0.00437314	9642	0.00958505	9591.95	-0.00165341	9591.95	-0.00111535	9591.95	-0.002175	9675.05	1.07195	9593.35	-0.00230124	9676.05	1.01264	9675.15	1.07444	9676.05	1.01385	9675.25	1.05272	9675.35	1.09136	9675.05	1.17085	9675.95	1.06308	9675.05	1.17679	9675.05	1.19191	9675.05	1.17505	9675.05	1.14669	9675.15	1.10447	9675.15	1.15547	9675.05	1.20226
9675.85	1.13101	9643.6	-0.00045356	9643.6	-0.000485318	9675.15	1.03805	9642.2	0.00407488	9642.2	0.00875778	9592.15	-0.0018601	9592.15	-0.00150413	9592.15	-0.00185527	9675.15	1.06807	9593.55	-0.00202136	9676.15	1.01022	9675.25	1.07643	9676.15	1.01014	9675.35	1.04868	9675.45	1.08728	9675.15	1.16362	9676.05	1.06073	9675.15	1.16605	9675.15	1.18567	9675.15	1.16582	9675.15	1.13875	9675.25	1.10002	9675.25	1.14797	9675.15	1.19737
9675.95	1.12732	9643.8	0.00483797	9643.8	-0.00373111	9675.25	1.03402	9642.4	0.00341299	9642.4	0.00865727	9592.35	-0.00189018	9592.35	-0.00279446	9592.35	-0.00111848	9675.25	1.06394	9593.75	-0.00169046	9676.25	1.0092	9675.35	1.07007	9676.25	1.00807	9675.45	1.04412	9675.55	1.07695	9675.25	1.16045	9676.15	1.05097	9675.25	1.15981	9675.25	1.18065	9675.25	1.16538	9675.25	1.13088	9675.35	1.0935	9675.35	1.1485	9675.25	1.19315
9676.05	1.12408	9644	-0.00154493	9644	0.00623892	9675.35	1.03081	9642.6	0.00315605	9642.6	0.00871366	9592.55	-0.0012076	9592.55	-0.00166543	9592.55	-0.00178955	9675.35	1.06001	9593.95	0.000122017	9676.35	1.00677	9675.45	1.06539	9676.35	1.00479	9675.55	1.04002	9675.65	1.07669	9675.35	1.14643	9676.25	1.05173	9675.35	1.15275	9675.35	1.17799	9675.35	1.16141	9675.35	1.13021	9675.45	1.09367	9675.45	1.14023	9675.35	1.18838
9676.15	1.12068	9644.2	-0.000744901	9644.2	0.00030199	9675.45	1.02743	9642.8	0.00345128	9642.8	0.00778748	9592.75	-0.00204066	9592.75	-0.00130395	9592.75	-0.00246473	9675.45	1.05594	9594.15	-0.0010887	9676.45	1.00268	9675.55	1.06382	9676.45	1.00242	9675.65	1.03569	9675.75	1.07024	9675.45	1.15976	9676.35	1.05015	9675.45	1.1464	9675.45	1.16968	9675.45	1.15551	9675.45	1.1249	9675.55	1.09355	9675.55	1.13712	9675.45	1.18408
9676.25	1.11704	9644.4	-0.00241983	9644.4	-7.34393e-05	9675.55	1.02343	9643	0.0037695	9643	0.00807782	9592.95	-0.00142038	9592.95	-0.000862112	9592.95	-0.00209803	9675.55	1.05185	9594.35	-0.000722842	9676.55	0.998116	9675.65	1.05894	9676.55	1.00091	9675.75	1.03247	9675.85	1.07026	9675.55	1.14394	9676.45	1.0415	9675.55	1.14042	9675.55	1.16244	9675.55	1.15387	9675.55	1.12376	9675.65	1.08723	9675.65	1.13625	9675.55	1.18242
9676.35	1.11407	9644.6	-0.00224575	9644.6	-0.00356247	9675.65	1.01967	9643.2	0.00424251	9643.2	0.00889198	9593.15	-0.00144367	9593.15	-0.000840609	9593.15	-0.00280926	9675.65	1.04839	9594.55	-0.00189433	9676.65	0.995421	9675.75	1.05463	9676.65	0.997014	9675.85	1.02852	9675.95	1.05907	9675.65	1.13594	9676.55	1.04104	9675.65	1.13677	9675.65	1.15527	9675.65	1.1507	9675.65	1.11899	9675.75	1.08942	9675.75	1.13105	9675.65	1.17947
9676.45	1.1083	9644.79	-0.000325451	9644.8	0.00155589	9675.75	1.01645	9643.4	0.00426072	9643.4	0.00944164	9593.35	-0.00122319	9593.35	-0.00219454	9593.35	-0.00179583	9675.75	1.04502	9594.75	-0.00219735	9676.75	0.993408	9675.85	1.05172	9676.75	0.995009	9675.95	1.02475	9676.05	1.0583	9675.75	1.12548	9676.65	1.04328	9675.75	1.13241	9675.75	1.15192	9675.75	1.14808	9675.75	1.11608	9675.85	1.08752	9675.85	1.13221	9675.75	1.17514
9676.55	1.11286	9645	0.0014304	9645	-0.00198024	9675.85	1.01205	9643.6	0.00557632	9643.6	0.0109311	9593.55	-0.00216695	9593.55	-0.00178606	9593.55	-0.00142905	9675.85	1.04135	9594.95	-0.000758018	9676.85	0.993101	9675.95	1.04752	9676.85	0.992774	9676.05	1.02101	9676.15	1.05611	9675.85	1.13269	9676.75	1.03597	9675.85	1.12761	9675.85	1.15157	9675.85	1.14339	9675.85	1.12016	9675.95	1.08419	9675.95	1.12626	9675.85	1.17463
9676.65	1.10501	9645.2	0.00511072	9645.2	0.00553897	9675.95	1.01001	9643.8	0.00538463	9643.8	0.011838	9593.75	-0.00187734	9593.75	-0.00126084	9593.75	-0.00271304	9675.95	1.03823	9595.15	-0.00190952	9676.95	0.991147	9676.05	1.04204	9676.95	0.990148	9676.15	1.01793	9676.25	1.04595	9675.95	1.11694	9676.85	1.03158	9675.95	1.12083	9675.95	1.14398	9675.95	1.13964	9675.95	1.11362	9676.05	1.08195	9676.05	1.12407	9675.95	1.17211
9676.75	1.1019	9645.4	0.00539573	9645.4	0.00497096	9676.05	1.00661	9644	0.00666016	9644	0.0124149	9593.95	-0.00188344	9593.95	-0.00189981	9593.95	-0.00235558	9676.05	1.03517	9595.35	-0.00142805	9677.05	0.989493	9676.15	1.04198	9677.05	0.989586	9676.25	1.01485	9676.35	1.04059	9676.05	1.11195	9676.95	1.03266	9676.05	1.11552	9676.05	1.14742	9676.05	1.1427	9676.05	1.11316	9676.15	1.08467	9676.15	1.1225	9676.05	1.16881
9676.85	1.103	9645.6	-0.00357759	9645.6	0.00520438	9676.15	1.00268	9644.2	0.00618229	9644.2	0.0117228	9594.15	-0.00142132	9594.15	-0.00180319	9594.15	-0.00194306	9676.15	1.03214	9595.55	-0.00196739	9677.15	0.987105	9676.25	1.03741	9677.15	0.9872	9676.35	1.0118	9676.45	1.03748	9676.15	1.08925	9677.05	1.03181	9676.15	1.11173	9676.15	1.13978	9676.15	1.14115	9676.15	1.11234	9676.24	1.08246	9676.25	1.12199	9676.15	1.16647
9676.95	1.09893	9645.8	0.00186927	9645.8	0.00621301	9676.25	1.00115	9644.4	0.00646846	9644.4	0.0106809	9594.35	-0.00158396	9594.35	-0.00233684	9594.35	-0.00302075	9676.25	1.02963	9595.75	-0.00415596	9677.25	0.984316	9676.35	1.03643	9677.25	0.985114	9676.45	1.00895	9676.55	1.03191	9676.25	1.10053	9677.15	1.02924	9676.25	1.10564	9676.25	1.1374	9676.25	1.13749	9676.25	1.10896	9676.35	1.08273	9676.35	1.11911	9676.25	1.16316
9677.05	1.09373	9646	0.00231207	9646	0.000783894	9676.35	0.997032	9644.6	0.00672125	9644.6	0.0113953	9594.55	-0.001122	9594.55	-0.0016487	9594.55	-0.000928924	9676.35	1.02662	9595.95	-0.00193283	9677.35	0.982804	9676.45	1.03362	9677.35	0.98437	9676.55	1.00676	9676.65	1.03255	9676.35	1.08692	9677.25	1.0234	9676.35	1.10338	9676.35	1.14061	9676.35	1.13898	9676.35	1.11146	9676.45	1.08016	9676.45	1.11606	9676.35	1.15887
9677.15	1.09132	9646.2	-0.00310083	9646.2	0.00864984	9676.45	0.994806	9644.8	0.0064806	9644.8	0.0111409	9594.75	-0.00106444	9594.75	-0.00179575	9594.75	-0.00204321	9676.45	1.02388	9596.15	-0.00539813	9677.45	0.982107	9676.55	1.02708	9677.45	0.983198	9676.65	1.00365	9676.75	1.02809	9676.45	1.09452	9677.35	1.02185	9676.45	1.0982	9676.45	1.13993	9676.45	1.13453	9676.45	1.10985	9676.55	1.08307	9676.55	1.11906	9676.45	1.15679
9677.25	1.09341	9646.4	0.00766602	9646.4	0.00159379	9676.55	0.992064	9645	0.00664871	9645	0.0118348	9594.95	-0.000872973	9594.95	-0.00149387	9594.95	-0.00347637	9676.55	1.02163	9596.35	-0.00496566	9677.55	0.981806	9676.65	1.02569	9677.55	0.980644	9676.75	1.0003	9676.85	1.02329	9676.55	1.09533	9677.45	1.02136	9676.55	1.0913	9676.55	1.1389	9676.55	1.13434	9676.55	1.10829	9676.65	1.07993	9676.65	1.11056	9676.55	1.15773
9677.35	1.08548	9646.6	0.00616451	9646.6	7.82229e-05	9676.65	0.989152	9645.2	0.00588891	9645.2	0.0113281	9595.15	-0.00149608	9595.15	-0.00276245	9595.15	-0.00088619	9676.65	1.01973	9596.55	-0.00508914	9677.65	0.981556	9676.75	1.02559	9677.65	0.980446	9676.85	0.998123	9676.95	1.02175	9676.65	1.09571	9677.55	1.0187	9676.65	1.09102	9676.65	1.1353	9676.65	1.13172	9676.65	1.0982	9676.75	1.08271	9676.75	1.10826	9676.65	1.15531
9677.45	1.08204	9646.8	0.00526388	9646.8	0.00326885	9676.75	0.987035	9645.4	0.00695927	9645.4	0.0113781	9595.35	-0.00187445	9595.35	-0.00288882	9595.35	-0.00215798	9676.75	1.01725	9596.75	-0.00600896	9677.75	0.979908	9676.85	1.02463	9677.75	0.979236	9676.95	0.996238	9677.05	1.01887	9676.75	1.11239	9677.65	1.01719	9676.75	1.08595	9676.75	1.12814	9676.75	1.12223	9676.75	1.09185	9676.85	1.07832	9676.85	1.10904	9676.75	1.15364
9677.55	1.08362	9647	0.00465805	9647	0.00829051	9676.85	0.98389	9645.6	0.00735085	9645.6	0.0114695	9595.55	-0.00115221	9595.55	-0.000735821	9595.55	-0.00281421	9676.85	1.01507	9596.95	-0.0081966	9677.85	0.977289	9676.95	1.0185	9677.85	0.978544	9677.05	0.994135	9677.15	1.01889	9676.85	1.1005	9677.75	1.01439	9676.85	1.08201	9676.85	1.12375	9676.85	1.11855	9676.85	1.09476	9676.95	1.07793	9676.95	1.10314	9676.85	1.15037
9677.65	1.0822	9647.2	0.00589715	9647.2	0.00036475	9676.95	0.982349	9645.8	0.00726289	9645.8	0.0133786	9595.75	-0.00129672	9595.75	-0.00199512	9595.75	-0.00155041	9676.95	1.01279	9597.15	-0.00668572	9677.95	0.976553	9677.05	1.01676	9677.95	0.977875	9677.15	0.9925	9677.25	1.01393	9676.95	1.10044	9677.85	1.01498	9676.95	1.07813	9676.95	1.12103	9676.95	1.12032	9676.95	1.09401	9677.05	1.07888	9677.05	1.10107	9676.95	1.14767
9677.75	1.07421	9647.4	0.00452835	9647.4	0.00109281	9677.05	0.980342	9646	0.00776948	9646	0.0150706	9595.95	-0.000896921	9595.95	-0.00114806	9595.95	-0.00052908	9677.05	1.01075	9597.35	-0.00849783	9678.05	0.977446	9677.15	1.01312	9678.05	0.97637	9677.25	0.991053	9677.35	1.01354	9677.05	1.11064	9677.95	1.01029	9677.05	1.0744	9677.05	1.11777	9677.05	1.11437	9677.05	1.09515	9677.15	1.07635	9677.15	1.10033	9677.05	1.14372
9677.85	1.0723	9647.6	0.00421814	9647.6	0.0106039	9677.15	0.978718	9646.2	0.00745056	9646.2	0.0142894	9596.15	-0.00160047	9596.15	-0.00194686	9596.15	-0.000574963	9677.15	1.0093	9597.55	-0.00677889	9678.15	0.977431	9677.25	1.01432	9678.15	0.975685	9677.35	0.989986	9677.45	1.00953	9677.15	1.10607	9678.05	1.01044	9677.15	1.07139	9677.15	1.11572	9677.15	1.11185	9677.15	1.0935	9677.25	1.07692	9677.25	1.09588	9677.15	1.13939
9677.95	1.0721	9647.8	0.00590784	9647.8	-0.00116915	9677.25	0.976719	9646.4	0.00855298	9646.4	0.0133472	9596.35	-0.002078	9596.35	-0.00100627	9596.35	2.8068e-05	9677.25	1.00812	9597.75	-0.00765492	9678.25	0.978459	9677.35	1.01265	9678.25	0.975074	9677.45	0.989098	9677.55	1.00345	9677.25	1.10296	9678.15	1.00538	9677.25	1.06874	9677.25	1.11534	9677.25	1.10625	9677.25	1.08633	9677.35	1.0742	9677.35	1.08875	9677.25	1.13494
9678.05	1.06791	9648	0.00502017	9648	0.00939448	9677.35	0.975736	9646.6	0.00847104	9646.6	0.0126522	9596.55	-0.00149406	9596.55	-0.00287132	9596.55	-0.00141751	9677.35	1.00611	9597.95	-0.0069792	9678.35	0.975594	9677.45	1.00844	9678.35	0.974825	9677.55	0.987353	9677.65	1.00435	9677.35	1.10864	9678.25	1.00386	9677.35	1.06346	9677.35	1.10963	9677.35	1.10267	9677.35	1.08652	9677.45	1.07149	9677.45	1.08947	9677.35	1.13153
9678.15	1.06539	9648.2	0.00794544	9648.2	-0.00234974	9677.45	0.974796	9646.8	0.0100653	9646.8	0.0127956	9596.75	-0.00188371	9596.75	-0.00093595	9596.75	-0.000471172	9677.45	1.00458	9598.15	-0.0057774	9678.45	0.975249	9677.55	1.00845	9678.45	0.973445	9677.65	0.986913	9677.75	1.00301	9677.45	1.10191	9678.35	1.00349	9677.45	1.05865	9677.45	1.10566	9677.45	1.09965	9677.46	1.07829	9677.55	1.07389	9677.55	1.08633	9677.45	1.12713
9678.25	1.06204	9648.4	0.0160455	9648.4	0.0070509	9677.55	0.973311	9647	0.00957684	9647	0.0123017	9596.95	-0.00234639	9596.95	-0.00243165	9596.95	-0.000879691	9677.55	1.00393	9598.35	-0.00540567	9678.55	0.973581	9677.65	1.00525	9678.55	0.974345	9677.75	0.985563	9677.85	0.997429	9677.55	1.10538	9678.45	1.00256	9677.55	1.05622	9677.55	1.10418	9677.55	1.09619	9677.55	1.0767	9677.65	1.07333	9677.65	1.08437	9677.55	1.12274
9678.35	1.06337	9648.6	0.00403122	9648.6	0.00590557	9677.65	0.972656	9647.2	0.00998155	9647.2	0.0136634	9597.15	-0.00197365	9597.15	-0.00274608	9597.15	-0.000113367	9677.65	1.00243	9598.55	-0.00798273	9678.65	0.973298	9677.75	1.007	9678.65	0.974423	9677.85	0.984501	9677.95	1.00065	9677.65	1.0817	9678.55	1.0016	9677.65	1.05628	9677.65	1.09916	9677.65	1.09635	9677.65	1.07374	9677.75	1.07269	9677.75	1.07896	9677.65	1.11893
9678.45	1.0632	9648.8	0.00760565	9648.8	0.00520421	9677.75	0.970718	9647.4	0.0098822	9647.4	0.0146915	9597.35	-0.000982562	9597.35	-0.000895666	9597.35	0.000163736	9677.75	1.00128	9598.75	-0.00563652	9678.75	0.97424	9677.85	1.00838	9678.75	0.973577	9677.95	0.984315	9678.05	0.998371	9677.75	1.07163	9678.65	1.00198	9677.75	1.04959	9677.75	1.09551	9677.75	1.09032	9677.75	1.07249	9677.85	1.07194	9677.85	1.07611	9677.75	1.11618
9678.55	1.05565	9649	0.00148375	9649	0.007169	9677.85	0.971411	9647.6	0.0101466	9647.6	0.0147967	9597.55	-0.000568616	9597.55	-0.00208135	9597.55	-0.000193362	9677.85	1.00003	9598.95	-0.00549694	9678.85	0.97562	9677.95	1.00906	9678.85	0.972784	9678.05	0.983695	9678.15	0.996152	9677.85	1.09576	9678.75	0.999092	9677.85	1.04683	9677.85	1.09434	9677.85	1.08499	9677.85	1.07105	9677.95	1.07103	9677.95	1.07728	9677.85	1.11135
9678.65	1.05952	9649.2	0.0120351	9649.2	0.0155107	9677.95	0.970209	9647.8	0.011014	9647.8	0.0138756	9597.75	-0.00120645	9597.75	-0.000460483	9597.75	-0.000233616	9677.95	0.999325	9599.15	-0.0063204	9678.95	0.975361	9678.05	1.0039	9678.95	0.973226	9678.15	0.982817	9678.25	0.995925	9677.95	1.08056	9678.85	0.997753	9677.95	1.04395	9677.95	1.08561	9677.95	1.08099	9677.95	1.06769	9678.05	1.07	9678.05	1.07076	9677.95	1.10635
9678.75	1.05375	9649.4	0.00620947	9649.4	0.00365277	9678.05	0.970536	9648	0.0107343	9648	0.014844	9597.95	-0.000996291	9597.95	-0.000147456	9597.95	0.000310727	9678.05	0.998175	9599.35	-0.00922999	9679.05	0.973793	9678.15	1.00547	9679.05	0.974011	9678.25	0.981682	9678.35	0.992451	9678.05	1.06917	9678.95	0.998527	9678.05	1.04282	9678.05	1.08691	9678.05	1.0766	9678.05	1.06514	9678.15	1.07403	9678.15	1.07025	9678.05	1.10224
9678.85	1.05604	9649.6	0.00749958	9649.6	0.00805364	9678.15	0.969875	9648.2	0.0113336	9648.2	0.0165168	9598.15	-0.00110547	9598.15	-0.00131754	9598.15	-0.000190379	9678.15	0.997026	9599.55	-0.00929744	9679.15	0.973054	9678.25	1.01004	9679.15	0.972946	9678.35	0.982081	9678.45	0.989877	9678.15	1.06973	9679.05	0.994797	9678.15	1.03981	9678.15	1.08988	9678.15	1.07367	9678.15	1.06523	9678.25	1.06777	9678.25	1.0698	9678.15	1.09966
9678.95	1.05398	9649.8	0.00707002	9649.8	0.00779422	9678.25	0.970146	9648.4	0.0120038	9648.4	0.0169914	9598.35	-0.00234088	9598.35	-0.0012136	9598.35	-0.0006053	9678.25	0.99678	9599.75	-0.0102039	9679.25	0.973718	9678.35	1.00912	9679.25	0.971523	9678.45	0.981019	9678.55	0.993369	9678.25	1.05349	9679.15	0.994905	9678.25	1.03976	9678.25	1.08476	9678.25	1.06694	9678.25	1.06236	9678.35	1.06787	9678.35	1.06738	9678.25	1.09358
9679.05	1.04963	9650	0.00931842	9650	0.0129032	9678.35	0.970652	9648.6	0.0118701	9648.6	0.0169975	9598.55	-0.000897354	9598.55	-0.00167426	9598.55	0.000241668	9678.35	0.995299	9599.95	-0.0131003	9679.35	0.973835	9678.45	1.00738	9679.35	0.972674	9678.55	0.981286	9678.65	0.9901	9678.35	1.05422	9679.25	0.996284	9678.35	1.03476	9678.35	1.07846	9678.35	1.06362	9678.35	1.05527	9678.45	1.06708	9678.45	1.0638	9678.35	1.09155
9679.15	1.04883	9650.2	0.00896161	9650.2	0.00284906	9678.45	0.969709	9648.8	0.0134069	9648.8	0.0158534	9598.75	-0.00137306	9598.75	-0.00146605	9598.75	-0.000253573	9678.45	0.994765	9600.15	-0.0126426	9679.45	0.974999	9678.55	1.00578	9679.45	0.972866	9678.65	0.981432	9678.75	0.984966	9678.45	1.06456	9679.35	0.990472	9678.45	1.03272	9678.45	1.07612	9678.45	1.06099	9678.45	1.05331	9678.55	1.06633	9678.55	1.06342	9678.45	1.08792
9679.25	1.04596	9650.4	0.0111618	9650.4	0.0176325	9678.55	0.97187	9649	0.0122408	9649	0.0160158	9598.95	-0.00169534	9598.95	-0.000366286	9598.95	0.0004435	9678.55	0.994716	9600.35	-0.0153976	9679.55	0.975051	9678.65	1.00787	9679.55	0.972134	9678.75	0.981299	9678.85	0.990543	9678.55	1.05324	9679.45	0.99482	9678.55	1.03283	9678.55	1.07158	9678.55	1.06304	9678.55	1.05426	9678.65	1.06716	9678.65	1.05814	9678.55	1.08531
9679.35	1.04402	9650.6	0.00917465	9650.6	0.0130817	9678.65	0.971741	9649.2	0.014379	9649.2	0.0161196	9599.15	-0.00109392	9599.15	-0.00198183	9599.15	-0.000620897	9678.65	0.993721	9600.55	-0.0126647	9679.65	0.974535	9678.75	1.00823	9679.65	0.972172	9678.85	0.981509	9678.95	0.988568	9678.65	1.04916	9679.55	0.991588	9678.65	1.02898	9678.65	1.06664	9678.65	1.05568	9678.65	1.05483	9678.75	1.06572	9678.75	1.05872	9678.65	1.08146
9679.45	1.04107	9650.8	0.00789014	9650.8	0.0143636	9678.75	0.970943	9649.4	0.013019	9649.4	0.0160074	9599.35	-0.000704299	9599.35	-0.00139375	9599.35	-0.00141499	9678.75	0.992866	9600.75	-0.0103548	9679.75	0.974018	9678.85	1.00686	9679.75	0.972657	9678.95	0.980854	9679.05	0.986644	9678.75	1.03466	9679.65	0.994603	9678.75	1.02729	9678.75	1.06376	9678.75	1.05084	9678.75	1.05292	9678.85	1.06445	9678.85	1.05617	9678.75	1.07772
9679.55	1.04231	9651	0.0122891	9651	0.0156486	9678.85	0.97181	9649.6	0.0135275	9649.6	0.0163354	9599.55	-0.00118875	9599.55	-0.00133911	9599.55	0.000478912	9678.85	0.992898	9600.95	-0.00789192	9679.85	0.972835	9678.95	1.01022	9679.85	0.972667	9679.05	0.98058	9679.15	0.985745	9678.85	1.02876	9679.75	0.989814	9678.85	1.02506	9678.85	1.06245	9678.85	1.0446	9678.85	1.04688	9678.95	1.06649	9678.95	1.05263	9678.85	1.07538
9679.65	1.03778	9651.2	0.0110784	9651.2	0.0183919	9678.95	0.97365	9649.8	0.0139617	9649.8	0.0166339	9599.75	-0.00190491	9599.75	-0.000874555	9599.75	-0.00030388	9678.95	0.992145	9601.15	-0.00446711	9679.95	0.974022	9679.05	1.00716	9679.95	0.971729	9679.15	0.980859	9679.25	0.983571	9678.95	1.02424	9679.85	0.989357	9678.95	1.02272	9678.95	1.06654	9678.95	1.04799	9678.95	1.04538	9679.05	1.06564	9679.05	1.05317	9678.95	1.07177
9679.75	1.03763	9651.4	0.0152409	9651.4	0.0180609	9679.05	0.972971	9650	0.0143549	9650	0.017997	9599.95	-0.000621896	9599.95	-0.00136319	9599.95	-0.00115476	9679.05	0.991426	9601.35	-0.00283778	9680.05	0.975551	9679.15	1.00608	9680.05	0.97222	9679.25	0.980367	9679.35	0.981469	9679.05	1.04471	9679.95	0.988529	9679.05	1.01993	9679.05	1.06106	9679.05	1.0413	9679.05	1.04548	9679.15	1.06175	9679.15	1.04843	9679.05	1.06909
9679.85	1.03865	9651.6	0.0140364	9651.6	0.00831422	9679.15	0.97432	9650.2	0.0155939	9650.2	0.019284	9600.15	-0.00113211	9600.15	-0.00134492	9600.15	-0.00170103	9679.15	0.991034	9601.55	-0.00418152	9680.15	0.975961	9679.25	1.00759	9680.15	0.973193	9679.35	0.980353	9679.45	0.980021	9679.15	1.03836	9680.05	0.986471	9679.15	1.0171	9679.15	1.05575	9679.15	1.03971	9679.15	1.04223	9679.25	1.06458	9679.25	1.04765	9679.15	1.06599
9679.95	1.03246	9651.8	0.0225294	9651.8	0.0171777	9679.25	0.974668	9650.4	0.0164453	9650.4	0.0210605	9600.35	-0.000705294	9600.35	-0.00231159	9600.35	-0.000407325	9679.25	0.990909	9601.75	-0.000725053	9680.25	0.975167	9679.35	1.00993	9680.25	0.973223	9679.45	0.980864	9679.55	0.980808	9679.25	1.04917	9680.15	0.987234	9679.25	1.01551	9679.25	1.05319	9679.25	1.04057	9679.25	1.0381	9679.35	1.06224	9679.35	1.04522	9679.25	1.06341
9680.05	1.03135	9652	0.0112965	9652	0.0131605	9679.35	0.976039	9650.6	0.0170906	9650.6	0.0204667	9600.55	-0.0007886	9600.55	-0.000768913	9600.55	-0.000213649	9679.35	0.990512	9601.95	0.000571199	9680.35	0.975715	9679.45	1.00539	9680.35	0.971406	9679.55	0.980538	9679.65	0.979194	9679.35	1.04054	9680.25	0.987318	9679.35	1.01435	9679.35	1.05401	9679.35	1.03787	9679.35	1.03613	9679.45	1.0576	9679.45	1.03846	9679.35	1.05961
9680.15	1.03059	9652.2	0.0174077	9652.2	0.0207706	9679.45	0.975524	9650.8	0.0174566	9650.8	0.0208052	9600.75	-0.00128387	9600.75	-0.00195494	9600.75	0.000477204	9679.45	0.990405	9602.15	-0.000572646	9680.45	0.972759	9679.55	1.00457	9680.45	0.972078	9679.65	0.980594	9679.75	0.98125	9679.45	1.01998	9680.35	0.983354	9679.45	1.01278	9679.45	1.05412	9679.45	1.03395	9679.45	1.03443	9679.55	1.05873	9679.55	1.03716	9679.45	1.05579
9680.25	1.02708	9652.4	0.0114842	9652.4	0.0250805	9679.55	0.976346	9651	0.0180529	9651	0.0194767	9600.95	-0.00114165	9600.95	-0.00213357	9600.95	-0.000318952	9679.55	0.989836	9602.35	0.000150854	9680.55	0.974646	9679.65	1.00491	9680.55	0.972793	9679.75	0.980544	9679.85	0.976152	9679.55	1.04796	9680.45	0.982886	9679.55	1.0046	9679.55	1.04911	9679.55	1.03362	9679.55	1.03288	9679.65	1.05652	9679.65	1.03803	9679.55	1.05319
9680.35	1.02266	9652.6	0.0139646	9652.6	0.0168305	9679.65	0.978184	9651.2	0.0194138	9651.2	0.0212488	9601.15	-0.000475583	9601.15	-0.000464174	9601.15	5.7169e-05	9679.65	0.988834	9602.55	0.000652181	9680.65	0.975451	9679.75	1.01019	9680.65	0.972197	9679.85	0.980375	9679.95	0.977509	9679.65	1.06512	9680.55	0.981884	9679.65	1.00633	9679.65	1.04677	9679.65	1.02663	9679.65	1.02893	9679.75	1.05161	9679.75	1.03183	9679.65	1.05119
9680.45	1.02521	9652.8	0.0147179	9652.8	0.015502	9679.75	0.979053	9651.4	0.019934	9651.4	0.0227607	9601.35	-0.00137811	9601.35	-0.000659824	9601.35	-0.000585243	9679.75	0.988733	9602.75	0.00101263	9680.75	0.977843	9679.85	1.00726	9680.75	0.970344	9679.95	0.980863	9680.05	0.973158	9679.75	1.05302	9680.65	0.985235	9679.75	1.00409	9679.75	1.04363	9679.75	1.02254	9679.75	1.02669	9679.85	1.04966	9679.85	1.02913	9679.75	1.04757
9680.55	1.02146	9653	0.0105381	9653	0.0177897	9679.85	0.979176	9651.6	0.0210319	9651.6	0.023321	9601.55	-0.000399249	9601.55	-0.00135137	9601.55	-0.00115441	9679.85	0.988646	9602.95	-0.000325355	9680.85	0.975918	9679.95	1.0055	9680.85	0.972151	9680.05	0.980889	9680.15	0.980243	9679.85	1.04194	9680.75	0.977732	9679.85	1.00043	9679.85	1.03733	9679.85	1.01901	9679.85	1.02174	9679.95	1.04819	9679.95	1.02655	9679.85	1.04489
9680.65	1.01668	9653.2	0.0218051	9653.2	0.0177561	9679.95	0.979798	9651.8	0.0219051	9651.8	0.0229586	9601.75	-0.00055757	9601.75	-0.000185549	9601.75	-0.00109065	9679.95	0.98816	9603.15	-0.000216533	9680.95	0.976767	9680.05	1.00843	9680.95	0.973269	9680.15	0.980791	9680.25	0.977256	9679.95	1.03196	9680.85	0.979666	9679.95	1.00115	9679.95	1.03794	9679.95	1.01696	9679.96	1.01931	9680.05	1.04555	9680.05	1.02122	9679.95	1.04175
9680.75	1.01702	9653.4	0.0177864	9653.4	0.0127085	9680.05	0.980066	9652	0.0228164	9652	0.0218925	9601.95	-0.00207569	9601.95	-0.00196375	9601.95	-0.00162552	9680.05	0.987468	9603.35	0.00192433	9681.05	0.974053	9680.15	1.01073	9681.05	0.971239	9680.25	0.98103	9680.35	0.975623	9680.05	1.03374	9680.95	0.984462	9680.05	0.99738	9680.05	1.03385	9680.05	1.0108	9680.05	1.01703	9680.15	1.04399	9680.15	1.01711	9680.05	1.03724
9680.85	1.01459	9653.6	0.0208721	9653.6	0.0246656	9680.15	0.981396	9652.2	0.0239497	9652.2	0.0246883	9602.15	-0.00143035	9602.15	-0.000760429	9602.15	-0.0023185	9680.15	0.987085	9603.55	0.000837545	9681.15	0.973825	9680.25	1.00894	9681.15	0.971329	9680.35	0.980973	9680.45	0.975314	9680.15	1.01019	9681.05	0.974472	9680.15	0.994481	9680.15	1.03361	9680.15	1.01084	9680.15	1.01456	9680.25	1.04115	9680.25	1.01279	9680.15	1.03406
9680.95	1.01455	9653.8	0.0194735	9653.8	0.0260315	9680.25	0.982044	9652.4	0.0233337	9652.4	0.0269637	9602.35	-0.00146914	9602.35	-0.00138995	9602.35	-0.000746843	9680.25	0.986541	9603.75	-0.000999537	9681.25	0.97445	9680.35	1.00781	9681.25	0.972062	9680.45	0.980474	9680.55	0.975801	9680.25	1.01671	9681.15	0.975653	9680.25	0.991521	9680.25	1.02871	9680.25	1.00778	9680.25	1.00882	9680.35	1.03897	9680.35	1.01083	9680.25	1.0309
9681.05	1.01232	9654	0.0247246	9654	0.0253954	9680.35	0.982367	9652.6	0.0243106	9652.6	0.0290923	9602.55	-0.000773515	9602.55	-0.000671258	9602.55	-0.00129823	9680.35	0.98603	9603.95	-0.000562563	9681.35	0.975568	9680.45	1.013	9681.35	0.972609	9680.55	0.980299	9680.66	0.97374	9680.35	1.05008	9681.25	0.980169	9680.35	0.99127	9680.35	1.02534	9680.35	0.999711	9680.35	1.00871	9680.45	1.03493	9680.45	1.01223	9680.35	1.02786
9681.15	1.01133	9654.2	0.0204311	9654.2	0.0321903	9680.45	0.983049	9652.8	0.0244119	9652.8	0.0287449	9602.75	-0.000807352	9602.75	-0.00135862	9602.75	-0.000418907	9680.45	0.985573	9604.15	0.00130113	9681.45	0.975683	9680.55	1.01396	9681.45	0.971311	9680.65	0.980033	9680.75	0.973865	9680.45	1.03676	9681.35	0.982458	9680.45	0.989305	9680.45	1.02305	9680.45	0.99529	9680.45	1.00403	9680.55	1.03157	9680.55	1.00129	9680.45	1.02506
9681.25	1.01196	9654.4	0.0190374	9654.4	0.0182514	9680.55	0.983218	9653	0.0248013	9653	0.0297702	9602.95	-0.000871182	9602.95	-0.00181287	9602.95	-0.00157179	9680.55	0.985675	9604.35	-0.000236174	9681.55	0.974194	9680.65	1.00821	9681.55	0.971216	9680.75	0.979444	9680.85	0.971585	9680.55	1.03892	9681.45	0.979787	9680.55	0.985659	9680.55	1.01708	9680.55	0.992648	9680.55	1.00098	9680.65	1.02838	9680.65	1.00033	9680.55	1.02184
9681.35	1.00615	9654.6	0.0251452	9654.6	0.02948	9680.65	0.984122	9653.2	0.0259505	9653.2	0.0298931	9603.15	-0.00146676	9603.15	-0.00151955	9603.15	-0.00157904	9680.65	0.98541	9604.55	-0.000479222	9681.65	0.973993	9680.75	1.00655	9681.65	0.972504	9680.85	0.980055	9680.95	0.970317	9680.65	1.05653	9681.55	0.977194	9680.65	0.983072	9680.65	1.01362	9680.65	0.988535	9680.65	1.00192	9680.75	1.0281	9680.75	0.998903	9680.65	1.01861
9681.45	1.00557	9654.8	0.0223121	9654.8	0.0229117	9680.75	0.985321	9653.4	0.0275434	9653.4	0.0313028	9603.35	-0.000954902	9603.35	-0.00233462	9603.35	-0.000350846	9680.75	0.984479	9604.75	0.000658727	9681.75	0.971852	9680.85	1.01123	9681.75	0.971884	9680.95	0.979511	9681.05	0.969809	9680.75	1.04666	9681.65	0.977159	9680.75	0.979528	9680.75	1.00781	9680.75	0.988653	9680.74	0.996091	9680.85	1.02166	9680.85	0.99223	9680.75	1.01645
9681.55	1.00518	9655	0.0279516	9655	0.0258896	9680.85	0.985396	9653.6	0.0283762	9653.6	0.0318408	9603.55	-0.00115311	9603.55	-0.00082112	9603.55	-0.0020322	9680.85	0.984482	9604.95	0.000617376	9681.85	0.973266	9680.95	1.01345	9681.85	0.970064	9681.05	0.979788	9681.15	0.966036	9680.85	1.04784	9681.75	0.978694	9680.85	0.974515	9680.85	1.00622	9680.85	0.978741	9680.85	0.993457	9680.95	1.01899	9680.95	0.989057	9680.85	1.01156
9681.65	1.00312	9655.2	0.035168	9655.2	0.0350031	9680.95	0.985075	9653.8	0.0293519	9653.8	0.0324524	9603.75	-0.000773285	9603.75	-0.00272366	9603.75	-0.00160442	9680.95	0.984248	9605.15	-0.000144904	9681.95	0.972742	9681.05	1.00722	9681.95	0.970942	9681.15	0.980019	9681.25	0.967612	9680.95	1.04168	9681.85	0.972939	9680.95	0.978253	9680.95	1.00331	9680.95	0.979582	9680.95	0.990627	9681.05	1.017	9681.05	0.988614	9680.95	1.00969
9681.75	0.999765	9655.4	0.0300606	9655.4	0.0354886	9681.05	0.986114	9654	0.0298001	9654	0.0325273	9603.95	-0.00120842	9603.95	4.84652e-05	9603.95	2.74653e-05	9681.05	0.983026	9605.35	0.00169484	9682.05	0.97456	9681.15	1.00706	9682.05	0.97104	9681.25	0.979287	9681.35	0.971002	9681.05	1.04628	9681.95	0.972501	9681.05	0.973804	9681.05	1.002	9681.05	0.979551	9681.05	0.991169	9681.15	1.01486	9681.15	0.984836	9681.05	1.00656
9681.85	1.00124	9655.6	0.034099	9655.6	0.0333961	9681.15	0.986926	9654.2	0.031343	9654.2	0.0332535	9604.15	-0.0011771	9604.15	-0.000990602	9604.15	-0.000807426	9681.15	0.982921	9605.55	0.000731941	9682.15	0.972973	9681.25	1.00961	9682.15	0.970682	9681.35	0.979639	9681.45	0.972886	9681.15	1.04556	9682.05	0.979156	9681.15	0.97751	9681.15	1.00348	9681.15	0.976294	9681.15	0.987408	9681.25	1.01337	9681.25	0.979285	9681.15	1.0038
9681.95	0.999962	9655.8	0.0311406	9655.8	0.037039	9681.25	0.98543	9654.4	0.0324078	9654.4	0.0350205	9604.35	-0.000973585	9604.35	-0.00159186	9604.35	7.50171e-05	9681.25	0.983193	9605.75	0.000721405	9682.25	0.972986	9681.35	1.01089	9682.25	0.969519	9681.45	0.979073	9681.55	0.96838	9681.25	1.06146	9682.15	0.976889	9681.25	0.976298	9681.25	1.00373	9681.25	0.973112	9681.25	0.979687	9681.35	1.01308	9681.35	0.981757	9681.25	1.00162
9682.05	0.997174	9656	0.0363731	9656	0.0334493	9681.35	0.986854	9654.6	0.032576	9654.6	0.0357652	9604.55	-0.00144407	9604.55	-0.000884808	9604.55	-0.00109602	9681.36	0.982616	9605.95	0.00209494	9682.35	0.970312	9681.45	1.00855	9682.35	0.96999	9681.55	0.97892	9681.65	0.971276	9681.35	1.02942	9682.25	0.971254	9681.35	0.974324	9681.35	0.992474	9681.35	0.972959	9681.35	0.979462	9681.45	1.01054	9681.45	0.975633	9681.35	0.99793
9682.15	0.998065	9656.2	0.0346688	9656.2	0.0356223	9681.45	0.987066	9654.8	0.0350446	9654.8	0.0360484	9604.75	-0.00124277	9604.75	-0.000972622	9604.75	-0.000805645	9681.45	0.982161	9606.15	-0.000880711	9682.45	0.971698	9681.55	1.01246	9682.45	0.971217	9681.65	0.978811	9681.75	0.969833	9681.45	1.04669	9682.35	0.974605	9681.45	0.975627	9681.45	0.988281	9681.45	0.968569	9681.45	0.981044	9681.55	1.00653	9681.55	0.977715	9681.45	0.996289
9682.25	0.99329	9656.4	0.0444762	9656.4	0.0413578	9681.55	0.98696	9655	0.0362318	9655	0.0367148	9604.95	-0.000821053	9604.95	-0.00087841	9604.95	-0.00190566	9681.55	0.981831	9606.35	0.0006781	9682.55	0.971087	9681.65	1.01202	9682.55	0.969743	9681.75	0.978743	9681.85	0.967975	9681.55	1.02596	9682.45	0.977234	9681.55	0.972558	9681.55	0.991258	9681.55	0.959328	9681.55	0.979418	9681.65	1.00618	9681.65	0.972645	9681.55	0.99355
9682.35	0.994498	9656.6	0.0430119	9656.6	0.0407056	9681.65	0.987442	9655.2	0.0362819	9655.2	0.0395402	9605.15	-0.000764575	9605.15	-0.000211852	9605.15	-0.00247352	9681.65	0.981213	9606.55	0.00181911	9682.65	0.972359	9681.75	1.00724	9682.65	0.968955	9681.85	0.977872	9681.95	0.965786	9681.65	1.03587	9682.55	0.97344	9681.65	0.969403	9681.65	0.982244	9681.65	0.964516	9681.65	0.976555	9681.75	1.00288	9681.75	0.967946	9681.65	0.992367
9682.45	0.995056	9656.8	0.0437552	9656.8	0.0446707	9681.75	0.988098	9655.4	0.0387302	9655.4	0.0404906	9605.35	-0.000327564	9605.35	-0.00134453	9605.35	-0.00155718	9681.75	0.981028	9606.75	-0.000535474	9682.75	0.970782	9681.85	1.00896	9682.75	0.968716	9681.95	0.977794	9682.05	0.966481	9681.75	1.06654	9682.65	0.966993	9681.75	0.969832	9681.75	0.984779	9681.75	0.963732	9681.75	0.973853	9681.85	1.00433	9681.85	0.971943	9681.75	0.989943
9682.55	0.99376	9657	0.0497219	9657	0.0529741	9681.85	0.988354	9655.6	0.0398793	9655.6	0.042282	9605.55	0.00016846	9605.55	-0.000896688	9605.55	-0.000843454	9681.85	0.980829	9606.95	-0.00182412	9682.85	0.971962	9681.95	1.01387	9682.85	0.96849	9682.05	0.97762	9682.15	0.96882	9681.85	1.03384	9682.75	0.974386	9681.85	0.968403	9681.85	0.980953	9681.85	0.95997	9681.85	0.969266	9681.95	1.0014	9681.95	0.96931	9681.85	0.988317
9682.65	0.993156	9657.2	0.0562584	9657.2	0.0473091	9681.95	0.987361	9655.8	0.0418832	9655.8	0.0440968	9605.75	-0.000579147	9605.75	-0.000803825	9605.75	-0.00125525	9681.95	0.980073	9607.15	0.00142641	9682.95	0.966744	9682.05	1.01079	9682.95	0.968868	9682.15	0.97684	9682.25	0.966736	9681.95	1.05395	9682.85	0.975034	9681.95	0.966841	9681.95	0.976275	9681.95	0.960302	9681.95	0.972301	9682.05	0.998904	9682.05	0.965886	9681.95	0.986953
9682.75	0.993633	9657.4	0.054881	9657.4	0.0598294	9682.05	0.988163	9656	0.0432525	9656	0.0478126	9605.95	-0.00184695	9605.95	-0.000897471	9605.95	-0.00189386	9682.05	0.979875	9607.35	0.000910683	9683.05	0.969518	9682.15	1.00724	9683.05	0.967628	9682.25	0.97729	9682.35	0.96393	9682.05	1.0285	9682.95	0.969374	9682.05	0.970574	9682.05	0.975349	9682.05	0.956767	9682.05	0.972247	9682.15	0.998932	9682.15	0.963419	9682.05	0.985341
9682.85	0.990022	9657.6	0.0622293	9657.6	0.0598683	9682.15	0.988102	9656.2	0.0458105	9656.2	0.052884	9606.15	-0.00130527	9606.15	-0.000725577	9606.15	-0.00192265	9682.15	0.979667	9607.55	0.00108491	9683.15	0.968011	9682.25	1.00946	9683.15	0.966495	9682.35	0.977018	9682.45	0.967157	9682.15	1.05462	9683.05	0.965082	9682.15	0.96355	9682.15	0.972216	9682.15	0.95648	9682.15	0.967163	9682.25	0.99994	9682.25	0.966787	9682.15	0.984862
9682.95	0.990698	9657.8	0.0568142	9657.8	0.0743814	9682.25	0.988325	9656.4	0.0477796	9656.4	0.0550467	9606.35	-0.00110953	9606.35	-7.72721e-05	9606.35	-0.00221279	9682.25	0.978876	9607.75	-0.000538795	9683.25	0.969678	9682.35	1.01301	9683.25	0.966311	9682.45	0.976593	9682.55	0.962082	9682.25	1.06261	9683.14	0.968528	9682.25	0.95895	9682.25	0.972533	9682.25	0.954435	9682.25	0.966933	9682.35	0.9974	9682.35	0.963583	9682.25	0.982661
9683.05	0.989863	9658	0.0741777	9658	0.0738055	9682.35	0.987353	9656.6	0.0502782	9656.6	0.0572334	9606.55	-0.00116849	9606.55	-0.000557245	9606.55	-0.00189496	9682.35	0.978431	9607.95	0.00179619	9683.35	0.968881	9682.45	1.01173	9683.35	0.965667	9682.55	0.976546	9682.65	0.968203	9682.35	1.06898	9683.25	0.972169	9682.35	0.964177	9682.35	0.977254	9682.35	0.949989	9682.35	0.965594	9682.45	0.992346	9682.45	0.961293	9682.35	0.981146
9683.15	0.985961	9658.2	0.0708657	9658.2	0.0725435	9682.45	0.987651	9656.8	0.0546126	9656.8	0.0562423	9606.75	-0.000688688	9606.75	0.000105071	9606.75	-0.00302057	9682.45	0.978364	9608.15	-0.00114639	9683.45	0.966961	9682.55	1.01017	9683.45	0.965388	9682.65	0.975974	9682.75	0.965877	9682.45	1.05357	9683.35	0.967658	9682.45	0.961169	9682.45	0.977217	9682.45	0.949161	9682.45	0.968143	9682.55	0.994392	9682.55	0.958982	9682.45	0.981135
9683.25	0.986761	9658.4	0.0803787	9658.4	0.0800366	9682.55	0.987671	9657	0.0572113	9657	0.0600883	9606.95	-0.00117905	9606.95	-0.00109068	9606.95	-0.00166806	9682.55	0.978119	9608.35	-9.79534e-05	9683.55	0.965304	9682.65	1.01082	9683.55	0.965763	9682.75	0.975578	9682.85	0.963585	9682.55	1.03548	9683.45	0.963982	9682.55	0.961292	9682.55	0.970435	9682.55	0.952407	9682.55	0.967274	9682.65	0.993605	9682.65	0.959991	9682.55	0.979806
9683.35	0.989127	9658.6	0.0904465	9658.6	0.0886692	9682.65	0.986518	9657.2	0.0603121	9657.2	0.063714	9607.15	-0.0016993	9607.15	-0.000295684	9607.15	-0.000606621	9682.65	0.977283	9608.55	0.000680658	9683.65	0.963749	9682.75	1.01338	9683.65	0.96425	9682.85	0.974776	9682.95	0.964731	9682.65	1.05731	9683.55	0.969614	9682.65	0.965053	9682.65	0.969488	9682.65	0.952158	9682.65	0.965417	9682.75	0.992707	9682.75	0.96213	9682.65	0.977515
9683.45	0.982051	9658.8	0.0992451	9658.8	0.0895373	9682.75	0.987374	9657.4	0.0634378	9657.4	0.0687842	9607.35	-0.00151141	9607.35	-0.000747068	9607.35	-0.000587556	9682.75	0.976868	9608.75	0.000564106	9683.75	0.964707	9682.85	1.00832	9683.75	0.964391	9682.95	0.974238	9683.05	0.962281	9682.75	1.05742	9683.65	0.96751	9682.75	0.965113	9682.75	0.969965	9682.75	0.951734	9682.75	0.95664	9682.85	0.991114	9682.85	0.957644	9682.75	0.977139
9683.55	0.987658	9659	0.10199	9659	0.106813	9682.85	0.987709	9657.6	0.0684454	9657.6	0.0718491	9607.55	-0.000810276	9607.55	-0.00157283	9607.55	-0.000325136	9682.85	0.976424	9608.95	-0.00110229	9683.85	0.963287	9682.95	1.00965	9683.85	0.963586	9683.05	0.974446	9683.15	0.964291	9682.85	1.05661	9683.75	0.963615	9682.85	0.963098	9682.85	0.972407	9682.85	0.952554	9682.85	0.957864	9682.95	0.994479	9682.95	0.959547	9682.85	0.977068
9683.65	0.978334	9659.2	0.112435	9659.2	0.119944	9682.95	0.986765	9657.8	0.0700333	9657.8	0.0760951	9607.75	-0.000657661	9607.75	-0.00070323	9607.75	0.000519837	9682.95	0.975581	9609.15	0.000683393	9683.95	0.964773	9683.05	1.01244	9683.95	0.963123	9683.15	0.973959	9683.25	0.960469	9682.95	1.06318	9683.85	0.965273	9682.95	0.962176	9682.95	0.974619	9682.95	0.952589	9682.95	0.9579	9683.05	0.989252	9683.05	0.958065	9682.95	0.976689
9683.75	0.983161	9659.4	0.128615	9659.4	0.128565	9683.05	0.985871	9658	0.0758752	9658	0.0798244	9607.95	-0.00119945	9607.95	-0.00137512	9607.95	-0.000754383	9683.05	0.974795	9609.35	-0.000247642	9684.05	0.962522	9683.15	1.00924	9684.05	0.963277	9683.25	0.973062	9683.35	0.961769	9683.05	1.07181	9683.95	0.968349	9683.05	0.958497	9683.05	0.974107	9683.05	0.953257	9683.05	0.963904	9683.15	0.989357	9683.15	0.956032	9683.05	0.97482
9683.85	0.984814	9659.6	0.13738	9659.6	0.146556	9683.15	0.986337	9658.2	0.0803758	9658.2	0.0837036	9608.15	-0.00122873	9608.15	0.000109243	9608.15	-0.00209384	9683.15	0.974582	9609.55	-0.00062551	9684.15	0.96127	9683.25	1.00605	9684.15	0.962172	9683.35	0.972947	9683.45	0.960118	9683.15	1.06349	9684.05	0.963959	9683.15	0.962034	9683.15	0.972285	9683.15	0.94788	9683.15	0.963945	9683.25	0.988278	9683.25	0.958107	9683.15	0.973324
9683.95	0.981324	9659.8	0.150973	9659.8	0.161526	9683.25	0.98424	9658.4	0.0856665	9658.4	0.0878577	9608.35	-0.0010974	9608.35	-0.000409432	9608.35	-0.000780305	9683.25	0.973931	9609.75	0.000266672	9684.25	0.959016	9683.35	1.00903	9684.25	0.961062	9683.45	0.97256	9683.55	0.964577	9683.25	1.04596	9684.15	0.961788	9683.25	0.960588	9683.25	0.972956	9683.25	0.955699	9683.25	0.963869	9683.35	0.989323	9683.35	0.959513	9683.25	0.975011
9684.05	0.98361	9660	0.176978	9660	0.174023	9683.35	0.983722	9658.6	0.092401	9658.6	0.0945771	9608.55	-0.00128196	9608.55	-0.00109125	9608.55	-0.000641406	9683.35	0.972835	9609.95	-9.70149e-05	9684.35	0.960677	9683.45	1.01243	9684.35	0.961241	9683.55	0.971494	9683.65	0.962377	9683.35	1.04919	9684.25	0.961799	9683.35	0.957469	9683.35	0.966192	9683.35	0.952056	9683.35	0.960501	9683.45	0.986755	9683.45	0.955952	9683.35	0.974283
9684.15	0.981987	9660.2	0.188814	9660.2	0.196912	9683.45	0.984405	9658.8	0.0989274	9658.8	0.103831	9608.75	-0.000932727	9608.75	-0.000572955	9608.75	0.000642216	9683.45	0.972417	9610.15	0.000897536	9684.45	0.958686	9683.55	1.00693	9684.45	0.960549	9683.65	0.970684	9683.75	0.963479	9683.45	1.05537	9684.35	0.963557	9683.45	0.959408	9683.45	0.96658	9683.45	0.950462	9683.45	0.959226	9683.55	0.987397	9683.55	0.954757	9683.45	0.972062
9684.25	0.976046	9660.4	0.216774	9660.4	0.213804	9683.55	0.983621	9659	0.106934	9659	0.111825	9608.95	-0.000901474	9608.95	0.00037065	9608.95	0.000265319	9683.55	0.972024	9610.35	-0.000274126	9684.55	0.959829	9683.65	1.00731	9684.55	0.959432	9683.75	0.970035	9683.85	0.958166	9683.55	1.06677	9684.45	0.960147	9683.55	0.95874	9683.55	0.969493	9683.55	0.948723	9683.55	0.96112	9683.65	0.989285	9683.65	0.957468	9683.55	0.972575
9684.35	0.978412	9660.6	0.237338	9660.6	0.248122	9683.65	0.983949	9659.2	0.115102	9659.2	0.122631	9609.15	-0.00123488	9609.15	-0.00225891	9609.15	-0.00014921	9683.65	0.971267	9610.55	-0.00164628	9684.65	0.959374	9683.75	1.00798	9684.65	0.959474	9683.85	0.970455	9683.95	0.959806	9683.65	1.06633	9684.55	0.959609	9683.65	0.955839	9683.65	0.972953	9683.65	0.951565	9683.65	0.9593	9683.75	0.986903	9683.75	0.955537	9683.65	0.972053
9684.45	0.979211	9660.8	0.267664	9660.8	0.281606	9683.75	0.983028	9659.4	0.125846	9659.4	0.131753	9609.35	-0.000653257	9609.35	-0.00067626	9609.35	0.000352477	9683.75	0.970149	9610.75	0.00337832	9684.75	0.957941	9683.85	1.008	9684.75	0.959855	9683.95	0.969478	9684.05	0.961247	9683.75	1.0803	9684.65	0.963196	9683.75	0.954034	9683.75	0.971173	9683.75	0.954431	9683.75	0.960948	9683.85	0.985869	9683.85	0.954593	9683.75	0.971702
9684.55	0.976275	9661	0.298328	9661	0.303093	9683.85	0.982049	9659.6	0.137685	9659.6	0.14411	9609.55	-0.000193755	9609.55	-0.00141381	9609.55	0.000105462	9683.85	0.969663	9610.95	-0.00122619	9684.85	0.955184	9683.95	1.00474	9684.85	0.958803	9684.05	0.968966	9684.15	0.957819	9683.85	1.04732	9684.75	0.965074	9683.85	0.955691	9683.85	0.97139	9683.85	0.950053	9683.85	0.959318	9683.95	0.986422	9683.95	0.953892	9683.85	0.971728
9684.65	0.976903	9661.2	0.330009	9661.2	0.345998	9683.95	0.981604	9659.8	0.150999	9659.8	0.15707	9609.75	-0.00118489	9609.75	-0.00187981	9609.75	-0.00103768	9683.95	0.968566	9611.15	-0.00141504	9684.95	0.956047	9684.05	1.00715	9684.95	0.957494	9684.15	0.968341	9684.25	0.96278	9683.95	1.06589	9684.85	0.958754	9683.95	0.952347	9683.95	0.973994	9683.95	0.958596	9683.95	0.958319	9684.05	0.983146	9684.05	0.955837	9683.95	0.971385
9684.75	0.977929	9661.4	0.378442	9661.4	0.380141	9684.05	0.981467	9660	0.167048	9660	0.17148	9609.95	-0.000351737	9609.95	-0.000194608	9609.95	-0.000400629	9684.05	0.967595	9611.35	0.000748466	9685.05	0.954918	9684.15	1.00909	9685.05	0.958413	9684.25	0.96751	9684.35	0.961041	9684.05	1.03178	9684.95	0.961599	9684.05	0.95189	9684.05	0.970155	9684.05	0.955154	9684.05	0.959823	9684.15	0.98206	9684.15	0.955128	9684.05	0.971004
9684.85	0.972232	9661.6	0.427478	9661.6	0.428067	9684.15	0.980039	9660.2	0.18626	9660.2	0.188494	9610.15	-0.00104307	9610.15	-0.000851949	9610.15	0.000724515	9684.15	0.967049	9611.55	0.0015892	9685.15	0.957777	9684.25	1.0052	9685.15	0.958068	9684.35	0.967089	9684.45	0.958279	9684.15	1.05375	9685.05	0.962805	9684.15	0.950489	9684.15	0.969944	9684.15	0.954418	9684.15	0.960213	9684.25	0.984845	9684.25	0.956883	9684.15	0.969652
9684.95	0.976057	9661.8	0.478756	9661.8	0.472882	9684.25	0.979638	9660.4	0.206344	9660.4	0.207781	9610.35	-0.000688698	9610.35	-0.00116649	9610.35	-0.00010816	9684.25	0.965675	9611.75	0.00137507	9685.25	0.955106	9684.35	1.0006	9685.25	0.957234	9684.45	0.966402	9684.55	0.954501	9684.25	1.04532	9685.15	0.961498	9684.25	0.953407	9684.25	0.968009	9684.25	0.958918	9684.25	0.957909	9684.35	0.981482	9684.35	0.954792	9684.25	0.969433
9685.05	0.97403	9662	0.542008	9662	0.540973	9684.35	0.981312	9660.6	0.231369	9660.6	0.230285	9610.55	-0.00161434	9610.55	-0.00167878	9610.55	-0.00149326	9684.35	0.965031	9611.95	-0.00037168	9685.35	0.954989	9684.45	1.00476	9685.35	0.956597	9684.55	0.965931	9684.65	0.96187	9684.35	1.03796	9685.25	0.958851	9684.35	0.952166	9684.35	0.971002	9684.35	0.956263	9684.35	0.956755	9684.45	0.980417	9684.45	0.956293	9684.35	0.969307
9685.15	0.968932	9662.2	0.61558	9662.2	0.618371	9684.45	0.979137	9660.8	0.259061	9660.8	0.257349	9610.75	-0.00183938	9610.75	0.000918072	9610.75	-0.00126697	9684.45	0.964066	9612.15	-8.16975e-05	9685.45	0.954014	9684.55	1.00435	9685.45	0.957214	9684.65	0.965401	9684.75	0.958616	9684.45	1.0556	9685.35	0.96002	9684.45	0.950934	9684.45	0.968241	9684.45	0.957914	9684.45	0.954289	9684.55	0.981709	9684.55	0.955301	9684.45	0.968543
9685.25	0.970869	9662.4	0.68934	9662.4	0.693751	9684.55	0.979365	9661	0.289386	9661	0.287407	9610.95	-0.000509229	9610.95	-0.00108393	9610.95	-0.000285608	9684.55	0.963107	9612.35	0.000583983	9685.55	0.953265	9684.65	1.00008	9685.55	0.957346	9684.75	0.964531	9684.85	0.96169	9684.55	1.04138	9685.45	0.957306	9684.55	0.952414	9684.55	0.971247	9684.55	0.955627	9684.55	0.960133	9684.65	0.980338	9684.65	0.956078	9684.55	0.969088
9685.35	0.969275	9662.6	0.775277	9662.6	0.786701	9684.65	0.978536	9661.2	0.327023	9661.2	0.323135	9611.15	-0.00083724	9611.15	0.000699789	9611.15	0.000265999	9684.65	0.9624	9612.55	0.00115508	9685.65	0.954205	9684.75	0.999788	9685.65	0.956383	9684.85	0.964646	9684.95	0.96358	9684.65	1.03332	9685.55	0.954319	9684.65	0.948122	9684.65	0.973641	9684.65	0.955174	9684.65	0.96047	9684.75	0.98002	9684.75	0.955151	9684.65	0.969259
9685.45	0.965802	9662.8	0.877046	9662.8	0.884436	9684.75	0.978795	9661.4	0.368632	9661.4	0.361804	9611.35	-0.000528718	9611.35	-0.000209311	9611.35	-0.000404019	9684.75	0.961618	9612.75	0.000572439	9685.75	0.954428	9684.85	1.00234	9685.75	0.956204	9684.95	0.964216	9685.05	0.95876	9684.75	1.03748	9685.65	0.954671	9684.75	0.949856	9684.75	0.965013	9684.75	0.959677	9684.75	0.959212	9684.85	0.97705	9684.85	0.95458	9684.75	0.967423
9685.55	0.966641	9663	0.972026	9663	0.985562	9684.85	0.978958	9661.6	0.421305	9661.6	0.410981	9611.55	-0.000286088	9611.55	-0.000143782	9611.55	-0.000823782	9684.85	0.960443	9612.95	0.000991216	9685.85	0.955958	9684.95	1.00308	9685.85	0.956926	9685.05	0.964081	9685.15	0.959639	9684.85	1.05159	9685.75	0.958857	9684.85	0.949172	9684.85	0.966308	9684.85	0.958052	9684.85	0.956452	9684.96	0.977388	9684.95	0.956451	9684.85	0.96749
9685.65	0.96925	9663.2	1.0693	9663.2	1.07338	9684.95	0.978372	9661.8	0.482216	9661.8	0.47564	9611.75	-0.000628634	9611.75	-0.000827123	9611.75	4.3734e-05	9684.95	0.959897	9613.15	0.00360082	9685.95	0.954139	9685.05	0.99904	9685.95	0.955597	9685.15	0.963162	9685.25	0.95746	9684.95	1.02708	9685.85	0.95264	9684.95	0.95013	9684.95	0.9648	9684.95	0.959256	9684.95	0.95445	9685.05	0.977837	9685.05	0.955925	9684.95	0.966588
9685.75	0.962588	9663.4	1.16159	9663.4	1.17159	9685.05	0.979074	9662	0.559674	9662	0.549692	9611.95	9.7882e-05	9611.95	0.000953341	9611.95	-0.000351116	9685.05	0.95874	9613.35	0.000590804	9686.05	0.953578	9685.15	0.999205	9686.05	0.956081	9685.25	0.963248	9685.35	0.961849	9685.05	1.02641	9685.95	0.95116	9685.05	0.949067	9685.05	0.966984	9685.05	0.960292	9685.05	0.959478	9685.15	0.975501	9685.15	0.955447	9685.05	0.966784
9685.85	0.963573	9663.6	1.24972	9663.6	1.25407	9685.15	0.978876	9662.2	0.658634	9662.2	0.647709	9612.15	0.000355707	9612.15	0.00061821	9612.15	0.000603675	9685.15	0.957733	9613.55	-0.00101836	9686.15	0.952753	9685.25	1.00252	9686.15	0.956747	9685.35	0.96298	9685.45	0.961264	9685.15	1.03498	9686.05	0.955508	9685.15	0.94855	9685.15	0.964851	9685.15	0.962426	9685.15	0.960931	9685.25	0.975541	9685.25	0.957934	9685.15	0.967061
9685.95	0.961841	9663.8	1.3161	9663.8	1.32082	9685.25	0.978721	9662.4	0.770712	9662.4	0.754791	9612.35	-0.000835409	9612.35	-0.000113264	9612.35	5.71865e-05	9685.25	0.95675	9613.75	-0.000595177	9686.25	0.952279	9685.35	1.00101	9686.25	0.957179	9685.45	0.962646	9685.55	0.956745	9685.25	1.04475	9686.15	0.955177	9685.25	0.94579	9685.25	0.96423	9685.25	0.964391	9685.25	0.960819	9685.35	0.977194	9685.35	0.955109	9685.25	0.965763
9686.05	0.959468	9664	1.3737	9664	1.38714	9685.35	0.978905	9662.6	0.908612	9662.6	0.889599	9612.55	-0.000943043	9612.55	-0.000620342	9612.55	-0.00105064	9685.35	0.955641	9613.95	0.00316896	9686.35	0.953054	9685.45	0.999683	9686.35	0.955851	9685.55	0.962169	9685.65	0.959348	9685.35	1.03964	9686.25	0.95011	9685.35	0.94857	9685.35	0.967566	9685.35	0.963747	9685.35	0.955447	9685.45	0.972483	9685.45	0.954842	9685.35	0.965088
9686.15	0.958268	9664.2	1.40792	9664.2	1.4251	9685.45	0.979832	9662.8	1.05938	9662.8	1.02816	9612.75	-0.00173649	9612.75	8.61019e-05	9612.75	-0.00112987	9685.45	0.954545	9614.15	0.000912118	9686.45	0.953963	9685.55	1.00019	9686.45	0.955542	9685.65	0.961504	9685.75	0.955283	9685.45	1.06306	9686.35	0.950838	9685.45	0.943542	9685.45	0.968075	9685.45	0.966753	9685.45	0.954703	9685.55	0.974101	9685.55	0.957147	9685.45	0.966108
9686.25	0.957931	9664.4	1.43289	9664.4	1.45208	9685.55	0.978568	9663	1.22099	9663	1.17389	9612.95	-0.000423091	9612.95	-0.00108553	9612.95	-0.000779747	9685.55	0.953667	9614.35	0.000302958	9686.55	0.952932	9685.65	1.00224	9686.55	0.956024	9685.75	0.96111	9685.85	0.955218	9685.55	1.03574	9686.45	0.951503	9685.55	0.942532	9685.55	0.964931	9685.55	0.964885	9685.55	0.958153	9685.65	0.973492	9685.65	0.958003	9685.55	0.96737
9686.35	0.95399	9664.6	1.44978	9664.6	1.47185	9685.65	0.979824	9663.2	1.37809	9663.2	1.31556	9613.15	-0.000225029	9613.15	0.000650529	9613.15	0.000212328	9685.65	0.952843	9614.55	-0.000563722	9686.65	0.951753	9685.75	0.999878	9686.65	0.95642	9685.85	0.961176	9685.95	0.953101	9685.65	1.03932	9686.55	0.94916	9685.65	0.943728	9685.65	0.968411	9685.65	0.964864	9685.65	0.960522	9685.75	0.97193	9685.75	0.957409	9685.65	0.96546
9686.45	0.954074	9664.8	1.45527	9664.8	1.47726	9685.75	0.981016	9663.4	1.5195	9663.4	1.44633	9613.35	-0.000323267	9613.35	-0.00021178	9613.35	-5.31433e-05	9685.75	0.951558	9614.75	0.000848765	9686.75	0.951973	9685.85	1.00027	9686.75	0.955083	9685.95	0.960383	9686.05	0.953847	9685.75	1.0316	9686.65	0.945539	9685.75	0.941294	9685.75	0.966441	9685.75	0.961877	9685.75	0.957511	9685.85	0.971487	9685.85	0.957738	9685.75	0.96545
9686.55	0.951332	9665	1.45051	9665	1.47676	9685.85	0.981343	9663.6	1.63578	9663.6	1.55936	9613.55	-0.000809643	9613.55	0.000460245	9613.55	8.97301e-05	9685.85	0.950808	9614.95	0.00127445	9686.85	0.950153	9685.95	0.997804	9686.85	0.954832	9686.05	0.960219	9686.15	0.950886	9685.85	1.05284	9686.75	0.942485	9685.85	0.939528	9685.85	0.962783	9685.85	0.96282	9685.85	0.955612	9685.95	0.970096	9685.95	0.958832	9685.85	0.965993
9686.65	0.946891	9665.2	1.44706	9665.2	1.45245	9685.95	0.980214	9663.8	1.71031	9663.8	1.63855	9613.75	-0.000208925	9613.75	-0.000654459	9613.75	-0.00119262	9685.95	0.949918	9615.15	0.00169133	9686.95	0.950255	9686.05	0.998526	9686.95	0.955137	9686.15	0.959703	9686.25	0.953334	9685.95	1.02924	9686.85	0.945484	9685.95	0.937218	9685.95	0.963681	9685.95	0.96715	9685.95	0.954203	9686.05	0.967618	9686.05	0.953972	9685.95	0.963296
9686.75	0.947466	9665.4	1.43778	9665.4	1.45168	9686.05	0.981705	9664	1.74963	9664	1.68884	9613.95	-0.000165891	9613.95	-0.000207566	9613.95	-0.000264409	9686.05	0.948634	9615.35	0.000981217	9687.05	0.950613	9686.15	0.997423	9687.05	0.955127	9686.25	0.959881	9686.35	0.953061	9686.05	1.02508	9686.95	0.940046	9686.05	0.93737	9686.05	0.96518	9686.05	0.962613	9686.05	0.956375	9686.15	0.965288	9686.15	0.953681	9686.05	0.962531
9686.85	0.944589	9665.6	1.42739	9665.6	1.44885	9686.15	0.982896	9664.2	1.75023	9664.2	1.70129	9614.15	-0.00105063	9614.15	0.000176743	9614.15	-0.000912727	9686.15	0.947246	9615.55	0.00116303	9687.15	0.950786	9686.25	0.997714	9687.15	0.953522	9686.35	0.959268	9686.45	0.947782	9686.15	1.03887	9687.05	0.939928	9686.15	0.935256	9686.15	0.966433	9686.15	0.962063	9686.15	0.95786	9686.25	0.964965	9686.25	0.955809	9686.15	0.963544
9686.95	0.940624	9665.8	1.42159	9665.8	1.43814	9686.25	0.982269	9664.4	1.72296	9664.4	1.69187	9614.35	-0.000754111	9614.35	-0.00117017	9614.35	-7.94411e-05	9686.25	0.945902	9615.75	-9.55968e-05	9687.25	0.949717	9686.35	1.00011	9687.25	0.953476	9686.45	0.959008	9686.55	0.94665	9686.25	1.03089	9687.15	0.936842	9686.25	0.93325	9686.25	0.964375	9686.25	0.968569	9686.25	0.954874	9686.35	0.967651	9686.35	0.953797	9686.25	0.962395
9687.05	0.942922	9666	1.42263	9666	1.43313	9686.35	0.983153	9664.6	1.67716	9664.6	1.65462	9614.55	-0.000866308	9614.55	0.000316548	9614.55	4.89035e-05	9686.35	0.945001	9615.95	0.00109215	9687.35	0.947631	9686.45	0.997633	9687.35	0.953656	9686.55	0.958232	9686.65	0.943069	9686.35	1.03818	9687.25	0.938575	9686.35	0.930255	9686.35	0.96459	9686.35	0.962462	9686.35	0.950551	9686.45	0.965653	9686.45	0.954423	9686.35	0.958691
9687.15	0.938329	9666.2	1.42865	9666.2	1.45353	9686.45	0.983043	9664.8	1.62013	9664.8	1.61221	9614.75	-8.34383e-05	9614.75	-0.000328442	9614.75	0.00043473	9686.45	0.943516	9616.15	0.000197529	9687.45	0.947518	9686.55	0.996357	9687.45	0.953944	9686.65	0.95712	9686.75	0.942309	9686.45	1.05425	9687.35	0.93536	9686.45	0.930986	9686.45	0.958986	9686.45	0.960349	9686.45	0.947576	9686.55	0.961927	9686.55	0.949502	9686.45	0.957712
9687.25	0.934007	9666.4	1.43328	9666.4	1.4446	9686.55	0.983912	9665	1.56275	9665	1.57003	9614.95	-0.000590609	9614.95	-0.000800076	9614.95	0.000617208	9686.55	0.94283	9616.35	0.00171815	9687.55	0.947326	9686.65	0.998483	9687.55	0.953045	9686.75	0.956365	9686.85	0.941421	9686.55	1.05672	9687.45	0.933861	9686.55	0.930051	9686.55	0.959545	9686.55	0.964589	9686.55	0.947908	9686.65	0.962014	9686.65	0.951423	9686.55	0.957773
9687.35	0.933647	9666.6	1.44811	9666.6	1.4559	9686.65	0.983956	9665.2	1.50982	9665.2	1.52992	9615.15	-0.000634261	9615.15	-0.000383121	9615.15	7.38134e-05	9686.65	0.941126	9616.55	-0.00127257	9687.65	0.947366	9686.75	0.999737	9687.65	0.952905	9686.85	0.955229	9686.95	0.941299	9686.65	1.04591	9687.55	0.931287	9686.65	0.925639	9686.65	0.961666	9686.65	0.966099	9686.65	0.949025	9686.75	0.960049	9686.75	0.951351	9686.65	0.95644
9687.45	0.929643	9666.8	1.46529	9666.8	1.46407	9686.75	0.984457	9665.4	1.46608	9665.4	1.49046	9615.35	-0.000627961	9615.35	-0.00019741	9615.35	-8.12193e-06	9686.75	0.939964	9616.75	0.0016026	9687.75	0.94617	9686.85	0.993932	9687.75	0.951268	9686.95	0.954931	9687.05	0.939622	9686.75	1.04004	9687.65	0.927564	9686.75	0.925373	9686.75	0.958279	9686.75	0.963592	9686.75	0.944081	9686.85	0.958935	9686.85	0.946275	9686.75	0.95461
9687.55	0.92923	9667	1.4767	9667	1.48987	9686.85	0.983827	9665.6	1.43422	9665.6	1.46034	9615.55	-0.000343815	9615.55	0.000225194	9615.55	-0.000347138	9686.85	0.938057	9616.95	0.000313768	9687.85	0.945257	9686.95	0.99318	9687.85	0.950739	9687.05	0.95421	9687.15	0.937225	9686.84	1.03955	9687.75	0.927667	9686.85	0.921808	9686.85	0.955438	9686.85	0.956154	9686.85	0.941136	9686.95	0.956361	9686.95	0.949682	9686.85	0.954273
9687.65	0.925965	9667.2	1.50298	9667.2	1.49604	9686.95	0.984446	9665.8	1.41023	9665.8	1.43519	9615.75	0.000301665	9615.75	0.000216268	9615.75	-0.000184681	9686.95	0.936678	9617.15	0.00146363	9687.95	0.945657	9687.05	0.992501	9687.95	0.949276	9687.15	0.953261	9687.25	0.934858	9686.95	1.01808	9687.85	0.924919	9686.95	0.922924	9686.95	0.954373	9686.95	0.959645	9686.95	0.937969	9687.05	0.956214	9687.05	0.947561	9686.95	0.951793
9687.75	0.922323	9667.4	1.51004	9667.39	1.51757	9687.05	0.984739	9666	1.39505	9666	1.42155	9615.95	3.68141e-05	9615.95	0.000259132	9615.95	0.000244617	9687.05	0.935049	9617.35	0.000368015	9688.05	0.942133	9687.16	0.997042	9688.05	0.948748	9687.25	0.952194	9687.35	0.932477	9687.05	1.01048	9687.95	0.922367	9687.05	0.919577	9687.05	0.949053	9687.05	0.962282	9687.05	0.941609	9687.15	0.953148	9687.15	0.942976	9687.05	0.949195
9687.85	0.917506	9667.6	1.52184	9667.6	1.53084	9687.15	0.984692	9666.2	1.38777	9666.2	1.40742	9616.15	0.000164885	9616.15	-0.00040096	9616.15	-0.000699752	9687.15	0.933886	9617.55	-0.000821515	9688.15	0.942703	9687.25	0.993447	9688.15	0.948468	9687.35	0.951001	9687.45	0.927318	9687.15	1.03409	9688.05	0.919424	9687.15	0.918615	9687.15	0.946035	9687.15	0.956714	9687.15	0.943538	9687.25	0.953313	9687.25	0.942734	9687.15	0.947606
9687.95	0.916684	9667.8	1.53671	9667.8	1.5427	9687.25	0.984399	9666.4	1.3855	9666.4	1.39334	9616.35	-0.000575966	9616.35	-0.000619702	9616.35	-0.00165088	9687.25	0.932013	9617.75	0.00062266	9688.25	0.942108	9687.35	0.990724	9688.25	0.947369	9687.45	0.950912	9687.55	0.925577	9687.25	1.00861	9688.15	0.91137	9687.25	0.916466	9687.25	0.947347	9687.25	0.949286	9687.25	0.938885	9687.35	0.950978	9687.35	0.940008	9687.25	0.946086
9688.05	0.91233	9668	1.53582	9668	1.55393	9687.35	0.985513	9666.6	1.38633	9666.6	1.39276	9616.55	-9.59843e-05	9616.55	-0.000668351	9616.55	0.000226647	9687.35	0.930399	9617.95	0.00105753	9688.35	0.943375	9687.45	0.991775	9688.35	0.945332	9687.55	0.949182	9687.65	0.922283	9687.35	1.0183	9688.25	0.915455	9687.35	0.911582	9687.35	0.949968	9687.35	0.947901	9687.35	0.932409	9687.45	0.944686	9687.45	0.932271	9687.35	0.942935
9688.15	0.908702	9668.2	1.54595	9668.2	1.55115	9687.45	0.984636	9666.8	1.38624	9666.8	1.38826	9616.75	4.7696e-05	9616.75	0.000150025	9616.75	0.000553902	9687.45	0.928992	9618.15	0.00164874	9688.45	0.939118	9687.55	0.99284	9688.45	0.944997	9687.65	0.948155	9687.75	0.922042	9687.45	1.0113	9688.35	0.914157	9687.45	0.908472	9687.45	0.94966	9687.45	0.947446	9687.45	0.927689	9687.55	0.945578	9687.55	0.934434	9687.45	0.939515
9688.25	0.905727	9668.4	1.54647	9668.4	1.56131	9687.55	0.984122	9667	1.38705	9667	1.39207	9616.95	0.000444689	9616.95	-0.00072568	9616.95	0.000711216	9687.55	0.927034	9618.35	0.00123613	9688.55	0.938561	9687.65	0.987399	9688.55	0.944646	9687.75	0.947207	9687.85	0.913992	9687.55	1.01108	9688.45	0.908386	9687.55	0.906628	9687.55	0.940405	9687.55	0.944454	9687.55	0.925696	9687.65	0.945609	9687.65	0.931922	9687.55	0.938158
9688.35	0.905474	9668.6	1.54051	9668.6	1.55146	9687.65	0.984183	9667.2	1.38326	9667.2	1.38166	9617.15	0.000544964	9617.15	0.000827433	9617.15	0.000488329	9687.65	0.925554	9618.55	0.000619578	9688.65	0.938057	9687.75	0.989576	9688.65	0.942388	9687.85	0.945073	9687.95	0.911973	9687.65	1.00113	9688.55	0.907689	9687.65	0.90212	9687.65	0.933446	9687.65	0.940578	9687.65	0.926855	9687.75	0.942205	9687.75	0.927511	9687.65	0.935856
9688.45	0.89995	9668.8	1.53733	9668.8	1.55431	9687.75	0.983766	9667.4	1.37849	9667.4	1.37693	9617.35	-0.000602069	9617.35	0.00133412	9617.35	0.00107613	9687.75	0.92398	9618.75	-0.000337404	9688.75	0.935163	9687.85	0.992044	9688.75	0.942217	9687.95	0.944037	9688.05	0.91302	9687.75	1.02414	9688.65	0.903141	9687.75	0.899672	9687.75	0.930139	9687.75	0.941627	9687.75	0.919327	9687.85	0.939709	9687.85	0.922604	9687.75	0.930674
9688.55	0.893912	9669	1.53145	9669	1.54913	9687.85	0.982354	9667.6	1.36845	9667.6	1.37683	9617.55	0.000543164	9617.55	-0.000144873	9617.55	-0.000102733	9687.85	0.921687	9618.95	0.00217109	9688.85	0.936571	9687.95	0.989447	9688.85	0.941679	9688.05	0.942801	9688.15	0.905455	9687.85	1.00584	9688.75	0.904263	9687.85	0.894944	9687.85	0.92584	9687.85	0.932143	9687.85	0.915022	9687.95	0.935483	9687.95	0.925641	9687.85	0.928274
9688.65	0.895991	9669.2	1.51695	9669.2	1.5385	9687.95	0.983119	9667.8	1.3563	9667.8	1.36899	9617.75	-0.00020934	9617.75	-0.000501544	9617.75	0.000782411	9687.95	0.920198	9619.15	0.0025958	9688.95	0.933738	9688.05	0.983607	9688.95	0.940485	9688.15	0.940428	9688.25	0.903934	9687.95	1.00025	9688.85	0.897071	9687.95	0.89782	9687.95	0.928428	9687.95	0.928026	9687.95	0.910847	9688.05	0.935725	9688.05	0.918439	9687.95	0.925654
9688.75	0.891135	9669.4	1.50639	9669.4	1.53158	9688.05	0.982382	9668	1.3404	9668	1.35692	9617.95	-0.000331455	9617.95	-7.51439e-05	9617.95	-0.000745855	9688.05	0.918613	9619.35	-0.000287707	9689.05	0.935143	9688.15	0.983908	9689.05	0.939508	9688.25	0.939003	9688.35	0.89883	9688.05	0.996508	9688.95	0.896052	9688.05	0.894401	9688.05	0.926144	9688.05	0.929305	9688.05	0.907757	9688.15	0.933184	9688.15	0.912733	9688.05	0.921307
9688.85	0.885737	9669.6	1.48769	9669.6	1.52134	9688.15	0.981873	9668.2	1.32342	9668.2	1.33944	9618.15	0.000423856	9618.15	0.000112742	9618.15	-0.000200826	9688.15	0.916103	9619.55	0.00193551	9689.15	0.931343	9688.25	0.983901	9689.15	0.937382	9688.35	0.937545	9688.45	0.897635	9688.15	1.00547	9689.05	0.89368	9688.15	0.892002	9688.15	0.917264	9688.15	0.92026	9688.15	0.913083	9688.25	0.930246	9688.25	0.911055	9688.15	0.918146
9688.95	0.883596	9669.8	1.48084	9669.8	1.50774	9688.25	0.980372	9668.4	1.3069	9668.4	1.31803	9618.35	0.000519583	9618.35	-0.000362559	9618.35	0.000416633	9688.25	0.914791	9619.75	-2.65498e-05	9689.25	0.931912	9688.35	0.98048	9689.25	0.937504	9688.45	0.93571	9688.55	0.892974	9688.25	1.00215	9689.15	0.889749	9688.25	0.890182	9688.25	0.9185	9688.25	0.916522	9688.25	0.905396	9688.35	0.924965	9688.35	0.909858	9688.25	0.914793
9689.04	0.879302	9670	1.47019	9670	1.49585	9688.35	0.980754	9668.6	1.28918	9668.6	1.30267	9618.55	3.78049e-05	9618.55	0.00110087	9618.55	-0.000529437	9688.35	0.912589	9619.95	0.0005599	9689.35	0.92915	9688.45	0.977333	9689.35	0.93662	9688.55	0.93448	9688.65	0.890335	9688.35	0.999018	9689.25	0.880659	9688.35	0.886279	9688.35	0.912717	9688.35	0.9139	9688.35	0.899975	9688.45	0.922869	9688.45	0.906207	9688.35	0.911814
9689.15	0.880275	9670.2	1.45267	9670.2	1.48445	9688.45	0.979611	9668.8	1.27202	9668.8	1.26937	9618.75	0.00013555	9618.75	-5.3384e-05	9618.75	-0.00076016	9688.45	0.911038	9620.15	-0.000268469	9689.45	0.929679	9688.55	0.977448	9689.45	0.935013	9688.65	0.932346	9688.75	0.887173	9688.45	0.979085	9689.35	0.880219	9688.45	0.880624	9688.45	0.910696	9688.45	0.906125	9688.45	0.893457	9688.55	0.924072	9688.55	0.897372	9688.45	0.907859
9689.25	0.873244	9670.4	1.43794	9670.4	1.47739	9688.55	0.977771	9669	1.25607	9669	1.25506	9618.95	-0.000196451	9618.95	0.000960382	9618.95	0.000292273	9688.55	0.909123	9620.35	0.0038035	9689.55	0.928192	9688.65	0.978155	9689.55	0.933959	9688.75	0.931443	9688.85	0.883735	9688.55	0.985763	9689.45	0.879462	9688.55	0.877674	9688.55	0.902844	9688.55	0.907035	9688.55	0.893891	9688.65	0.914778	9688.65	0.895846	9688.55	0.903375
9689.35	0.872343	9670.6	1.43077	9670.6	1.4572	9688.65	0.977955	9669.2	1.23967	9669.2	1.23113	9619.15	-3.63374e-05	9619.15	0.000576018	9619.15	-0.000515746	9688.65	0.907303	9620.55	0.000433742	9689.65	0.929351	9688.75	0.975045	9689.65	0.934287	9688.85	0.929817	9688.95	0.87948	9688.65	0.980002	9689.55	0.872538	9688.65	0.876203	9688.65	0.896098	9688.65	0.901202	9688.65	0.893773	9688.75	0.914511	9688.75	0.892353	9688.65	0.900993
9689.45	0.869808	9670.8	1.4222	9670.8	1.44646	9688.75	0.976832	9669.4	1.22514	9669.4	1.21745	9619.35	0.000843845	9619.35	0.000445874	9619.35	0.000301506	9688.75	0.905171	9620.75	0.00106855	9689.75	0.927938	9688.85	0.972318	9689.75	0.93241	9688.95	0.928497	9689.05	0.879783	9688.75	0.974624	9689.65	0.871112	9688.75	0.871966	9688.75	0.896371	9688.75	0.896653	9688.75	0.885215	9688.85	0.91311	9688.85	0.885687	9688.75	0.897046
9689.55	0.865565	9671	1.40252	9671	1.431	9688.85	0.977087	9669.6	1.21062	9669.6	1.19894	9619.55	0.000286728	9619.55	-0.000397948	9619.55	0.00134651	9688.85	0.904016	9620.95	0.001291	9689.85	0.925673	9688.95	0.973404	9689.85	0.931893	9689.05	0.927049	9689.15	0.876848	9688.85	0.964726	9689.75	0.870424	9688.85	0.869231	9688.85	0.89278	9688.85	0.890286	9688.85	0.878802	9688.95	0.907209	9688.95	0.882689	9688.85	0.891734
9689.65	0.862598	9671.2	1.38966	9671.2	1.43669	9688.95	0.975447	9669.8	1.20034	9669.8	1.19218	9619.75	0.000223941	9619.75	-8.39943e-05	9619.75	0.000494094	9688.95	0.901642	9621.15	0.00149762	9689.95	0.925302	9689.05	0.971601	9689.95	0.93162	9689.15	0.925898	9689.25	0.870666	9688.95	0.975456	9689.85	0.868053	9688.95	0.863856	9688.95	0.886313	9688.95	0.88548	9688.95	0.877024	9689.05	0.907916	9689.05	0.879071	9688.95	0.888248
9689.75	0.860377	9671.4	1.39857	9671.4	1.42892	9689.05	0.97408	9670	1.18873	9670	1.19223	9619.95	0.000552124	9619.95	0.0009807	9619.95	0.000683118	9689.05	0.900074	9621.35	0.0016968	9690.05	0.92385	9689.15	0.968542	9690.05	0.929904	9689.25	0.924675	9689.35	0.86781	9689.05	0.976021	9689.95	0.862506	9689.05	0.859763	9689.05	0.881458	9689.05	0.882535	9689.05	0.868344	9689.15	0.903133	9689.15	0.879321	9689.05	0.88468
9689.85	0.858329	9671.6	1.39002	9671.6	1.42445	9689.15	0.974346	9670.2	1.17875	9670.2	1.1873	9620.15	0.00057942	9620.15	-0.000493297	9620.15	0.00155485	9689.15	0.898255	9621.55	0.000155632	9690.15	0.924079	9689.25	0.967211	9690.15	0.929582	9689.35	0.922923	9689.45	0.868077	9689.15	0.969939	9690.05	0.860921	9689.15	0.858919	9689.15	0.878257	9689.15	0.876021	9689.15	0.866822	9689.25	0.902149	9689.25	0.870824	9689.15	0.88011
9689.95	0.854132	9671.8	1.38554	9671.8	1.41968	9689.25	0.97352	9670.4	1.16959	9670.4	1.18321	9620.35	7.5597e-06	9620.35	1.66204e-06	9620.35	0.0016013	9689.25	0.89703	9621.75	0.00151014	9690.25	0.92291	9689.35	0.967596	9690.25	0.928295	9689.45	0.922127	9689.55	0.860438	9689.25	0.964439	9690.15	0.861932	9689.25	0.855194	9689.25	0.874091	9689.25	0.877019	9689.25	0.866236	9689.35	0.896927	9689.35	0.866008	9689.25	0.877793
9690.05	0.854704	9672	1.387	9672	1.42375	9689.35	0.97312	9670.6	1.16171	9670.6	1.1744	9620.55	0.000532221	9620.55	0.000239466	9620.55	0.00157859	9689.35	0.89478	9621.95	-3.46043e-05	9690.35	0.922848	9689.45	0.964692	9690.35	0.928149	9689.55	0.92073	9689.65	0.861082	9689.35	0.96206	9690.25	0.856645	9689.35	0.85395	9689.35	0.86734	9689.35	0.869269	9689.35	0.861902	9689.45	0.893433	9689.45	0.862954	9689.35	0.873406
9690.15	0.852191	9672.2	1.38207	9672.2	1.41672	9689.45	0.972741	9670.8	1.15368	9670.8	1.17121	9620.75	0.000553281	9620.75	0.00107375	9620.75	0.00168211	9689.45	0.893977	9622.15	0.00180283	9690.45	0.921303	9689.55	0.962574	9690.45	0.927432	9689.65	0.919634	9689.75	0.848945	9689.45	0.941706	9690.35	0.854398	9689.45	0.852499	9689.45	0.863081	9689.45	0.863878	9689.45	0.853936	9689.55	0.89027	9689.55	0.861468	9689.45	0.86944
9690.25	0.846152	9672.4	1.37704	9672.4	1.41176	9689.55	0.97194	9671	1.14567	9671	1.16627	9620.95	0.000543418	9620.95	0.00106704	9620.95	0.00127073	9689.55	0.891752	9622.35	0.000222253	9690.55	0.921256	9689.65	0.961761	9690.55	0.925205	9689.75	0.91882	9689.85	0.851409	9689.55	0.913294	9690.45	0.850187	9689.55	0.847471	9689.55	0.861612	9689.55	0.858562	9689.54	0.853452	9689.65	0.889063	9689.65	0.854493	9689.55	0.865824
9690.35	0.845825	9672.6	1.38082	9672.6	1.40497	9689.65	0.971243	9671.2	1.14064	9671.2	1.16035	9621.15	0.000224748	9621.15	-0.000202377	9621.15	0.000152683	9689.65	0.890362	9622.55	0.000850757	9690.65	0.918783	9689.75	0.962212	9690.65	0.924792	9689.85	0.917503	9689.95	0.844588	9689.65	0.914889	9690.55	0.854373	9689.65	0.844729	9689.65	0.858824	9689.65	0.851689	9689.65	0.85022	9689.75	0.88182	9689.75	0.850496	9689.65	0.860744
9690.45	0.839045	9672.8	1.36533	9672.8	1.40718	9689.75	0.97059	9671.4	1.13842	9671.4	1.15943	9621.35	-0.000353432	9621.35	-0.000535052	9621.35	-0.000149649	9689.75	0.888615	9622.75	0.00402969	9690.75	0.91875	9689.85	0.959516	9690.75	0.92419	9689.95	0.916304	9690.05	0.843525	9689.75	0.933918	9690.65	0.846917	9689.75	0.843186	9689.75	0.853313	9689.75	0.848192	9689.75	0.845211	9689.85	0.880706	9689.85	0.848909	9689.75	0.8584
9690.55	0.840362	9673	1.35516	9673	1.3987	9689.85	0.970524	9671.6	1.1337	9671.6	1.14769	9621.55	0.00128378	9621.55	0.0014098	9621.55	0.00164674	9689.85	0.887452	9622.95	0.000238826	9690.85	0.918788	9689.95	0.959212	9690.85	0.922416	9690.05	0.914878	9690.15	0.83915	9689.85	0.916707	9690.75	0.841823	9689.85	0.839174	9689.85	0.84975	9689.85	0.842677	9689.85	0.841176	9689.95	0.878726	9689.95	0.842156	9689.85	0.85431
9690.65	0.839178	9673.2	1.34288	9673.2	1.38371	9689.95	0.969461	9671.8	1.13195	9671.8	1.14472	9621.75	0.000807626	9621.75	0.00125083	9621.75	-0.000174533	9689.95	0.886295	9623.15	0.00245873	9690.95	0.918721	9690.05	0.960131	9690.95	0.921658	9690.15	0.913447	9690.25	0.83959	9689.95	0.908273	9690.85	0.844471	9689.95	0.830912	9689.95	0.849256	9689.95	0.843997	9689.95	0.832961	9690.05	0.872662	9690.05	0.837445	9689.95	0.850024
9690.75	0.831391	9673.4	1.33723	9673.4	1.36483	9690.05	0.968674	9672	1.12599	9672	1.13351	9621.95	0.000535273	9621.95	0.000506617	9621.95	0.000886838	9690.05	0.884674	9623.35	0.000724017	9691.05	0.916887	9690.15	0.959885	9691.05	0.922052	9690.25	0.912822	9690.35	0.838258	9690.05	0.910849	9690.95	0.844267	9690.05	0.833138	9690.05	0.843968	9690.05	0.836153	9690.05	0.834848	9690.15	0.872197	9690.15	0.833445	9690.05	0.847636
9690.85	0.836086	9673.6	1.31949	9673.6	1.35499	9690.15	0.968442	9672.2	1.12495	9672.2	1.13298	9622.15	0.000200024	9622.15	0.000973905	9622.15	0.00108412	9690.15	0.882897	9623.55	0.00167879	9691.15	0.91648	9690.25	0.95637	9691.15	0.920104	9690.35	0.912362	9690.45	0.835094	9690.15	0.904761	9691.05	0.838105	9690.15	0.831465	9690.15	0.838777	9690.15	0.833995	9690.15	0.835003	9690.25	0.868275	9690.25	0.832309	9690.15	0.843489
9690.95	0.835368	9673.8	1.30575	9673.8	1.33414	9690.25	0.968078	9672.4	1.11893	9672.4	1.1255	9622.35	0.000746559	9622.35	0.000635906	9622.35	0.000810126	9690.25	0.882299	9623.75	0.00109664	9691.25	0.912867	9690.35	0.956275	9691.25	0.919518	9690.45	0.91061	9690.55	0.829098	9690.25	0.889478	9691.15	0.837972	9690.25	0.829535	9690.25	0.839862	9690.25	0.83034	9690.25	0.83127	9690.35	0.865598	9690.35	0.827976	9690.25	0.839671
9691.05	0.830293	9674	1.28295	9674	1.30832	9690.35	0.967854	9672.6	1.11597	9672.6	1.12922	9622.55	0.00221309	9622.55	0.000590583	9622.55	0.000454668	9690.35	0.881051	9623.95	0.000612718	9691.35	0.91395	9690.45	0.95846	9691.35	0.919081	9690.55	0.910469	9690.65	0.827434	9690.35	0.897071	9691.25	0.841203	9690.35	0.829942	9690.35	0.837879	9690.35	0.829259	9690.35	0.824316	9690.45	0.861987	9690.45	0.82251	9690.35	0.836261
9691.15	0.82632	9674.21	1.26173	9674.2	1.29593	9690.45	0.966465	9672.8	1.11109	9672.8	1.12389	9622.75	0.000672316	9622.75	0.00100617	9622.75	0.000307107	9690.45	0.87946	9624.15	0.00015628	9691.45	0.9123	9690.55	0.954683	9691.45	0.917671	9690.65	0.909421	9690.75	0.826132	9690.45	0.889769	9691.35	0.835593	9690.45	0.826039	9690.45	0.834688	9690.45	0.818654	9690.45	0.820587	9690.55	0.860509	9690.55	0.822724	9690.45	0.833554
9691.25	0.829303	9674.4	1.25182	9674.4	1.2716	9690.55	0.966239	9673	1.10669	9673	1.12038	9622.95	0.00140003	9622.95	0.000324001	9622.95	0.000208594	9690.55	0.87865	9624.35	0.00199446	9691.55	0.912603	9690.65	0.95435	9691.55	0.91589	9690.75	0.907782	9690.85	0.826104	9690.55	0.880986	9691.45	0.834155	9690.55	0.820627	9690.55	0.832172	9690.55	0.819556	9690.55	0.818501	9690.65	0.859143	9690.65	0.819289	9690.55	0.831235
9691.35	0.82751	9674.6	1.22999	9674.6	1.2576	9690.65	0.964986	9673.2	1.10183	9673.2	1.10288	9623.15	0.000632822	9623.15	0.00110563	9623.15	0.00172093	9690.65	0.877468	9624.55	0.00032104	9691.65	0.910585	9690.75	0.951194	9691.65	0.915577	9690.85	0.907151	9690.95	0.82418	9690.65	0.889412	9691.55	0.835141	9690.65	0.823041	9690.65	0.824254	9690.65	0.815599	9690.65	0.816326	9690.75	0.856061	9690.75	0.81287	9690.65	0.82654
9691.45	0.825091	9674.8	1.20395	9674.8	1.23158	9690.75	0.964035	9673.4	1.09546	9673.4	1.09546	9623.35	0.00104385	9623.35	0.000713891	9623.35	0.00186138	9690.75	0.876107	9624.75	0.00182251	9691.75	0.911115	9690.85	0.95353	9691.75	0.914698	9690.95	0.906552	9691.05	0.818363	9690.75	0.879797	9691.65	0.83211	9690.75	0.821626	9690.75	0.820712	9690.75	0.810403	9690.75	0.815453	9690.85	0.850893	9690.85	0.813778	9690.75	0.825309
9691.55	0.82313	9675	1.20205	9675	1.21154	9690.85	0.963497	9673.6	1.09214	9673.6	1.0895	9623.55	0.00150831	9623.55	0.000238534	9623.55	0.000960456	9690.85	0.875705	9624.95	0.00265881	9691.85	0.908787	9690.95	0.951364	9691.85	0.913116	9691.05	0.905669	9691.15	0.820419	9690.85	0.869414	9691.75	0.825832	9690.85	0.818145	9690.85	0.820049	9690.85	0.80971	9690.85	0.809564	9690.95	0.848021	9690.95	0.809724	9690.85	0.822919
9691.65	0.822471	9675.2	1.18581	9675.2	1.1937	9690.95	0.963184	9673.8	1.08535	9673.8	1.0887	9623.75	0.00142001	9623.75	0.000832914	9623.75	0.00178392	9690.95	0.874419	9625.15	0.00113563	9691.95	0.908637	9691.05	0.949252	9691.95	0.91138	9691.15	0.904784	9691.25	0.822093	9690.95	0.864226	9691.85	0.827417	9690.95	0.816433	9690.95	0.814581	9690.95	0.806939	9690.95	0.806563	9691.05	0.85113	9691.05	0.808156	9690.95	0.820014
9691.75	0.82191	9675.4	1.16499	9675.4	1.1794	9691.05	0.962603	9674	1.07982	9674	1.07986	9623.95	0.00115362	9623.95	0.00101788	9623.95	0.00155495	9691.05	0.87326	9625.35	0.000116074	9692.05	0.906071	9691.15	0.950861	9692.05	0.911594	9691.25	0.903851	9691.35	0.816524	9691.05	0.875824	9691.95	0.825535	9691.05	0.812229	9691.05	0.811896	9691.05	0.802287	9691.05	0.805009	9691.15	0.840347	9691.15	0.804792	9691.05	0.815807
9691.85	0.820995	9675.6	1.1606	9675.6	1.15916	9691.15	0.961587	9674.2	1.07417	9674.2	1.06388	9624.15	0.000312208	9624.15	0.000858037	9624.15	0.00127914	9691.15	0.872234	9625.55	0.0044908	9692.15	0.906702	9691.25	0.948956	9692.15	0.910295	9691.35	0.903081	9691.45	0.813594	9691.15	0.899756	9692.05	0.824965	9691.15	0.813074	9691.15	0.808393	9691.15	0.798763	9691.15	0.804281	9691.25	0.841415	9691.25	0.800867	9691.15	0.814903
9691.95	0.817868	9675.8	1.14468	9675.8	1.1527	9691.25	0.959599	9674.4	1.06727	9674.4	1.04648	9624.35	0.00177508	9624.35	0.000267293	9624.35	0.00120347	9691.25	0.871758	9625.75	0.000536995	9692.25	0.906228	9691.35	0.947127	9692.25	0.907923	9691.45	0.901758	9691.55	0.815052	9691.25	0.877345	9692.15	0.821021	9691.25	0.812501	9691.25	0.81459	9691.25	0.793962	9691.25	0.801807	9691.35	0.841788	9691.35	0.799617	9691.25	0.813123
9692.05	0.817566	9676	1.13141	9676	1.14075	9691.35	0.959604	9674.6	1.0615	9674.6	1.04395	9624.55	0.0005154	9624.55	-6.4244e-05	9624.55	0.000400219	9691.35	0.870457	9625.95	-0.00130505	9692.35	0.904119	9691.45	0.946739	9692.35	0.907599	9691.55	0.900858	9691.65	0.816078	9691.35	0.888729	9692.25	0.821441	9691.35	0.81098	9691.35	0.809933	9691.35	0.794219	9691.35	0.791941	9691.45	0.837929	9691.45	0.798842	9691.35	0.810037
9692.15	0.819516	9676.2	1.12996	9676.2	1.12599	9691.45	0.959339	9674.8	1.05461	9674.8	1.04133	9624.75	0.00111791	9624.75	0.000947287	9624.75	0.00108652	9691.45	0.870097	9626.15	0.00408708	9692.45	0.902979	9691.55	0.946146	9692.45	0.908337	9691.65	0.899961	9691.75	0.813103	9691.45	0.865181	9692.35	0.823932	9691.45	0.811431	9691.45	0.804447	9691.45	0.792145	9691.45	0.792104	9691.55	0.839856	9691.55	0.795392	9691.45	0.807429
9692.25	0.817925	9676.4	1.11612	9676.4	1.11833	9691.55	0.958124	9675	1.04729	9675	1.03417	9624.95	0.00269678	9624.95	0.00189794	9624.95	0.000538946	9691.55	0.869239	9626.35	0.0029592	9692.55	0.901033	9691.65	0.946332	9692.55	0.906114	9691.75	0.898695	9691.85	0.811634	9691.55	0.864251	9692.45	0.823466	9691.55	0.807899	9691.55	0.803348	9691.55	0.792184	9691.55	0.792336	9691.65	0.838563	9691.65	0.794836	9691.55	0.807629
9692.35	0.820378	9676.6	1.11153	9676.6	1.11458	9691.65	0.956435	9675.2	1.04341	9675.2	1.02717	9625.15	0.000117464	9625.15	0.000801973	9625.15	0.000802269	9691.65	0.867817	9626.55	0.00175064	9692.65	0.901855	9691.75	0.942855	9692.65	0.904916	9691.85	0.897574	9691.96	0.811148	9691.65	0.88169	9692.55	0.821485	9691.65	0.805073	9691.65	0.80502	9691.65	0.786542	9691.65	0.794571	9691.75	0.835128	9691.75	0.795985	9691.65	0.805476
9692.45	0.815497	9676.8	1.10538	9676.8	1.10835	9691.75	0.954841	9675.4	1.03879	9675.4	1.02425	9625.35	0.00154475	9625.35	0.0019104	9625.35	0.00142513	9691.75	0.867888	9626.75	-0.000251947	9692.75	0.8994	9691.85	0.943409	9692.75	0.904522	9691.95	0.896688	9692.05	0.808415	9691.75	0.878833	9692.65	0.824677	9691.75	0.802453	9691.75	0.80372	9691.75	0.79201	9691.75	0.792688	9691.85	0.835578	9691.85	0.792242	9691.75	0.803767
9692.55	0.816231	9677	1.09627	9677	1.0985	9691.85	0.953296	9675.6	1.03151	9675.6	1.02165	9625.55	0.00222336	9625.55	0.00109317	9625.55	0.00199717	9691.85	0.866422	9626.95	0.00140588	9692.85	0.900465	9691.95	0.94163	9692.85	0.903311	9692.05	0.896328	9692.15	0.805205	9691.85	0.872794	9692.75	0.822665	9691.85	0.805124	9691.85	0.799803	9691.85	0.782315	9691.85	0.788556	9691.95	0.835747	9691.95	0.790289	9691.85	0.802754
9692.65	0.81856	9677.2	1.09664	9677.2	1.09044	9691.95	0.953151	9675.8	1.02528	9675.8	1.00992	9625.75	0.00179429	9625.75	0.000836251	9625.75	0.0021925	9691.95	0.866164	9627.15	0.00300099	9692.95	0.898043	9692.05	0.940548	9692.95	0.901905	9692.15	0.895361	9692.25	0.805973	9691.95	0.880894	9692.85	0.818907	9691.95	0.806874	9691.95	0.799716	9691.95	0.780662	9691.95	0.790542	9692.05	0.83031	9692.05	0.791285	9691.95	0.80311
9692.75	0.816886	9677.4	1.09032	9677.4	1.08097	9692.05	0.951985	9676	1.01852	9676	0.998946	9625.95	0.00122773	9625.95	0.00213212	9625.95	0.00146479	9692.05	0.865328	9627.35	0.00406909	9693.05	0.898448	9692.15	0.937645	9693.05	0.900697	9692.25	0.89413	9692.35	0.804616	9692.05	0.865317	9692.95	0.819384	9692.05	0.803014	9692.05	0.797135	9692.05	0.780187	9692.05	0.789951	9692.15	0.831404	9692.15	0.791101	9692.05	0.80139
9692.85	0.818624	9677.6	1.0847	9677.6	1.07725	9692.15	0.950739	9676.2	1.01179	9676.2	0.994758	9626.15	0.00160645	9626.15	0.00282279	9626.15	-2.32171e-05	9692.15	0.864632	9627.55	0.00158138	9693.15	0.895366	9692.25	0.937306	9693.15	0.899265	9692.35	0.89326	9692.45	0.804208	9692.15	0.88087	9693.05	0.820632	9692.15	0.803504	9692.15	0.798195	9692.15	0.778152	9692.15	0.784431	9692.25	0.830603	9692.25	0.790317	9692.15	0.800295
9692.95	0.815577	9677.8	1.0759	9677.8	1.07894	9692.25	0.949689	9676.4	1.0093	9676.4	0.986025	9626.35	0.001819	9626.35	0.00134512	9626.35	0.00216034	9692.25	0.864127	9627.75	0.000876429	9693.25	0.896141	9692.35	0.937728	9693.25	0.898965	9692.45	0.892392	9692.55	0.801747	9692.25	0.851964	9693.15	0.816161	9692.25	0.805442	9692.25	0.802174	9692.25	0.780508	9692.25	0.78711	9692.35	0.827358	9692.35	0.786988	9692.25	0.799236
9693.05	0.818885	9678	1.06835	9678	1.06965	9692.35	0.948471	9676.6	1.00507	9676.6	0.984703	9626.55	0.0011986	9626.55	0.000864905	9626.55	0.0020941	9692.35	0.863266	9627.95	0.00317961	9693.35	0.895271	9692.45	0.935218	9693.35	0.89772	9692.55	0.891936	9692.65	0.808202	9692.35	0.855592	9693.25	0.821057	9692.35	0.806585	9692.35	0.796405	9692.35	0.775466	9692.35	0.786906	9692.45	0.830378	9692.45	0.786665	9692.35	0.800063
9693.15	0.817116	9678.2	1.06276	9678.2	1.07411	9692.45	0.947752	9676.8	1.00289	9676.8	0.98123	9626.75	0.00115424	9626.75	0.00131981	9626.75	0.00216803	9692.45	0.8623	9628.15	0.00151393	9693.45	0.894889	9692.55	0.93601	9693.45	0.897132	9692.65	0.891323	9692.75	0.807164	9692.45	0.833493	9693.35	0.819569	9692.45	0.806803	9692.45	0.797552	9692.45	0.778267	9692.45	0.785002	9692.55	0.829679	9692.55	0.788683	9692.45	0.797985
9693.25	0.81528	9678.4	1.05705	9678.4	1.05672	9692.55	0.946203	9677	1.00018	9677	0.981994	9626.95	0.0020736	9626.95	0.00166979	9626.95	0.00268928	9692.55	0.862559	9628.35	0.00282767	9693.55	0.893269	9692.65	0.937394	9693.55	0.896505	9692.75	0.890293	9692.85	0.802829	9692.55	0.856836	9693.45	0.822406	9692.55	0.805003	9692.55	0.797659	9692.55	0.777836	9692.55	0.785305	9692.65	0.826143	9692.65	0.787756	9692.55	0.797487
9693.35	0.815292	9678.6	1.06046	9678.6	1.06008	9692.65	0.944435	9677.2	0.997594	9677.2	0.983931	9627.15	0.0025935	9627.15	0.000829463	9627.15	0.002532	9692.65	0.861593	9628.55	0.000759649	9693.65	0.892845	9692.75	0.935957	9693.65	0.895221	9692.85	0.890077	9692.95	0.806204	9692.65	0.849334	9693.55	0.819449	9692.65	0.803955	9692.65	0.795287	9692.65	0.779401	9692.65	0.787971	9692.75	0.828029	9692.75	0.786	9692.65	0.797906
9693.45	0.816654	9678.8	1.05648	9678.8	1.0561	9692.75	0.943717	9677.4	0.995672	9677.4	0.982661	9627.35	0.00168396	9627.35	0.00161779	9627.35	0.00226629	9692.75	0.860805	9628.75	0.00136429	9693.75	0.891507	9692.85	0.933869	9693.75	0.894473	9692.95	0.889231	9693.05	0.806772	9692.75	0.817753	9693.65	0.81871	9692.75	0.803791	9692.75	0.798486	9692.75	0.781825	9692.75	0.790186	9692.85	0.826582	9692.85	0.791	9692.75	0.798835
9693.55	0.818661	9679	1.05673	9679	1.0507	9692.85	0.941261	9677.6	0.9943	9677.6	0.98179	9627.55	0.00157247	9627.55	0.00219579	9627.55	0.00275345	9692.85	0.86107	9628.95	0.0018356	9693.85	0.889468	9692.95	0.932714	9693.85	0.893426	9693.05	0.887796	9693.15	0.8028	9692.85	0.842344	9693.75	0.822483	9692.85	0.801902	9692.85	0.799758	9692.85	0.783634	9692.85	0.786024	9692.95	0.827022	9692.95	0.787248	9692.85	0.797281
9693.65	0.819907	9679.2	1.04278	9679.2	1.04101	9692.95	0.940896	9677.8	0.992873	9677.8	0.97558	9627.75	0.00257962	9627.75	0.00197914	9627.75	0.00295741	9692.95	0.860578	9629.15	0.00413386	9693.95	0.889365	9693.05	0.934285	9693.95	0.892701	9693.15	0.886772	9693.25	0.803365	9692.95	0.828169	9693.85	0.81987	9692.95	0.805585	9692.95	0.800285	9692.95	0.781221	9692.95	0.783309	9693.05	0.829649	9693.05	0.787104	9692.95	0.796813
9693.75	0.815242	9679.4	1.04072	9679.4	1.04423	9693.05	0.940665	9678	0.99084	9678	0.972585	9627.95	0.00189866	9627.95	0.00137068	9627.95	0.00284873	9693.05	0.86022	9629.35	0.00287604	9694.05	0.889448	9693.15	0.933456	9694.05	0.89218	9693.25	0.886579	9693.35	0.803887	9693.05	0.815878	9693.95	0.818749	9693.05	0.804771	9693.05	0.795881	9693.05	0.779715	9693.05	0.784982	9693.15	0.828809	9693.15	0.790864	9693.05	0.798305
9693.85	0.817247	9679.6	1.03998	9679.6	1.0374	9693.15	0.93822	9678.2	0.988115	9678.2	0.970227	9628.15	0.0022685	9628.15	0.0012231	9628.15	0.00246278	9693.15	0.860159	9629.55	0.00181036	9694.15	0.889869	9693.25	0.930475	9694.15	0.891128	9693.35	0.885527	9693.45	0.80412	9693.15	0.846387	9694.05	0.820022	9693.15	0.805554	9693.15	0.800457	9693.15	0.776182	9693.15	0.78564	9693.25	0.827377	9693.25	0.791724	9693.15	0.798492
9693.95	0.819853	9679.8	1.0395	9679.8	1.04864	9693.25	0.936493	9678.4	0.987489	9678.4	0.967048	9628.35	0.00115042	9628.35	0.00124646	9628.35	0.00244135	9693.25	0.859142	9629.75	0.000952878	9694.25	0.887502	9693.35	0.926064	9694.25	0.890652	9693.45	0.884957	9693.55	0.805605	9693.25	0.838789	9694.15	0.825709	9693.25	0.806099	9693.25	0.801296	9693.25	0.783291	9693.25	0.786494	9693.35	0.828373	9693.35	0.786538	9693.25	0.798034
9694.05	0.816968	9680	1.03375	9680	1.0371	9693.35	0.936586	9678.6	0.987061	9678.6	0.965379	9628.55	0.00133272	9628.55	0.00174391	9628.55	0.0017686	9693.35	0.859783	9629.95	0.00249208	9694.35	0.887353	9693.45	0.927561	9694.35	0.889597	9693.55	0.883956	9693.65	0.804264	9693.35	0.841243	9694.25	0.819059	9693.35	0.80438	9693.35	0.794287	9693.35	0.782248	9693.35	0.787593	9693.45	0.827056	9693.45	0.790273	9693.35	0.797605
9694.15	0.821069	9680.2	1.02696	9680.2	1.02573	9693.45	0.935109	9678.8	0.987267	9678.8	0.962764	9628.75	0.00211785	9628.75	0.00294677	9628.75	0.00302527	9693.45	0.859215	9630.15	0.00118174	9694.45	0.886311	9693.55	0.925929	9694.45	0.88881	9693.65	0.883325	9693.75	0.803969	9693.45	0.848313	9694.35	0.818965	9693.45	0.803114	9693.45	0.794677	9693.45	0.776397	9693.45	0.787739	9693.55	0.825976	9693.55	0.790993	9693.45	0.799666
9694.25	0.820713	9680.4	1.03071	9680.4	1.03124	9693.55	0.93427	9679	0.987306	9679	0.968783	9628.95	0.00116066	9628.95	0.0014082	9628.95	0.00304481	9693.55	0.858476	9630.35	0.00257925	9694.55	0.885551	9693.65	0.9262	9694.55	0.888301	9693.75	0.883303	9693.85	0.804169	9693.55	0.843358	9694.45	0.821302	9693.55	0.803386	9693.55	0.795635	9693.55	0.784484	9693.55	0.789757	9693.65	0.829834	9693.65	0.79078	9693.55	0.79881
9694.35	0.821426	9680.6	1.0295	9680.6	1.02887	9693.65	0.932931	9679.2	0.988197	9679.2	0.974712	9629.15	0.00183376	9629.15	0.000990466	9629.15	0.00365126	9693.65	0.857842	9630.55	0.00276728	9694.65	0.884791	9693.75	0.924864	9694.65	0.888365	9693.85	0.882647	9693.95	0.803755	9693.65	0.855702	9694.55	0.824472	9693.65	0.803973	9693.65	0.79642	9693.65	0.782774	9693.65	0.790504	9693.75	0.82639	9693.75	0.792215	9693.65	0.799065
9694.45	0.826051	9680.8	1.02401	9680.8	1.02465	9693.75	0.931442	9679.4	0.987164	9679.4	0.98266	9629.35	0.00320096	9629.35	0.00261857	9629.35	0.00310369	9693.75	0.858547	9630.75	0.00340436	9694.75	0.887016	9693.85	0.922498	9694.75	0.8877	9693.95	0.882569	9694.05	0.804838	9693.75	0.842821	9694.65	0.822031	9693.75	0.808608	9693.75	0.795919	9693.75	0.781182	9693.75	0.793001	9693.85	0.828813	9693.85	0.790879	9693.75	0.80015
9694.55	0.822087	9681	1.01913	9681	1.02856	9693.85	0.930176	9679.6	0.986857	9679.6	0.979926	9629.55	0.00279149	9629.55	0.000675289	9629.55	0.00257777	9693.85	0.857988	9630.95	0.0025396	9694.85	0.885268	9693.95	0.922109	9694.85	0.886915	9694.05	0.882021	9694.15	0.805716	9693.85	0.846593	9694.75	0.820855	9693.85	0.807863	9693.85	0.798231	9693.85	0.784261	9693.85	0.793714	9693.95	0.828156	9693.95	0.797309	9693.85	0.801171
9694.65	0.823976	9681.2	1.01032	9681.2	1.02431	9693.95	0.929515	9679.8	0.987816	9679.8	0.975326	9629.75	0.00136575	9629.75	0.00193619	9629.75	0.00198535	9693.95	0.858201	9631.15	0.00198897	9694.95	0.884937	9694.05	0.924732	9694.95	0.887407	9694.15	0.881503	9694.25	0.802094	9693.95	0.842431	9694.85	0.827268	9693.95	0.809884	9693.95	0.79808	9693.95	0.785749	9693.95	0.791418	9694.05	0.829121	9694.05	0.795381	9693.95	0.801719
9694.75	0.82496	9681.4	1.01479	9681.4	1.01866	9694.05	0.928283	9680	0.987423	9680	0.968643	9629.95	0.00255827	9629.95	0.000607461	9629.95	0.00266396	9694.05	0.858344	9631.35	0.00243508	9695.05	0.882773	9694.15	0.923105	9695.05	0.886043	9694.25	0.881301	9694.35	0.80818	9694.05	0.848704	9694.95	0.830455	9694.05	0.812653	9694.05	0.80006	9694.05	0.782509	9694.05	0.793469	9694.15	0.834403	9694.15	0.79335	9694.05	0.80329
9694.85	0.823717	9681.6	1.00998	9681.6	1.02097	9694.15	0.928016	9680.2	0.987458	9680.2	0.964338	9630.15	0.00136423	9630.15	0.0023998	9630.15	0.00278509	9694.15	0.857615	9631.55	0.00208374	9695.15	0.882689	9694.25	0.920904	9695.15	0.885182	9694.35	0.8805	9694.45	0.80721	9694.15	0.848994	9695.05	0.825276	9694.15	0.810609	9694.15	0.804202	9694.15	0.784292	9694.15	0.792348	9694.25	0.828903	9694.25	0.796346	9694.15	0.803562
9694.95	0.826628	9681.8	1.00838	9681.8	1.01033	9694.25	0.926368	9680.4	0.989986	9680.4	0.962317	9630.35	0.0017566	9630.35	0.00254458	9630.35	0.0031492	9694.25	0.857728	9631.75	0.00270618	9695.25	0.881094	9694.35	0.920824	9695.25	0.885523	9694.45	0.880106	9694.55	0.809365	9694.25	0.84777	9695.15	0.827789	9694.25	0.811283	9694.25	0.800736	9694.25	0.781494	9694.25	0.791879	9694.35	0.829723	9694.35	0.7996	9694.25	0.80454
9695.05	0.828482	9682	1.0041	9682	1.01125	9694.35	0.925161	9680.6	0.989592	9680.6	0.967127	9630.55	0.00245491	9630.55	0.0021124	9630.55	0.0022802	9694.35	0.857844	9631.95	0.00376564	9695.35	0.882639	9694.45	0.920841	9695.35	0.885082	9694.55	0.879412	9694.65	0.810948	9694.35	0.867185	9695.25	0.829312	9694.35	0.813175	9694.35	0.801478	9694.35	0.787155	9694.35	0.795334	9694.45	0.832625	9694.45	0.797059	9694.35	0.804357
9695.15	0.828432	9682.2	1.00662	9682.2	1.01766	9694.45	0.924234	9680.8	0.990808	9680.8	0.973412	9630.75	0.00224509	9630.75	0.00291719	9630.75	0.00243913	9694.45	0.857725	9632.15	0.00302201	9695.45	0.881937	9694.55	0.919201	9695.45	0.883672	9694.65	0.879294	9694.75	0.812275	9694.45	0.854485	9695.35	0.828615	9694.45	0.814335	9694.45	0.805193	9694.45	0.784914	9694.45	0.794455	9694.55	0.833941	9694.55	0.799188	9694.45	0.805414
[truncated: 1,646 more rows]
[truncated: 8 more columns]

## Sheet: XAS references
Zn_Al2O3·4SiO4·H2O		ZnSO4·2H2O		ZnSb2O6		ZnS		ZnO2		ZnO/Zn(OH)2/ZnOOH		ZnNO3·6H2O		ZnTiO2		Znxglass		metallic Zn		ZnFe2O4		ZnCO3		ZnCl2		Zn4(SO4)(OH)6·5H2O		Cu4Zn6		ZnBr2		ZnAl2O4		ZnxCa1-xSO4·2H2O		NaZn4(SO4)(OH)6Cl·6H2O		Zn5(OH)8Cl2·H2O		Zn5(CO3)2(OH)6		Zn3(PO4)2·4H2O		Zn(1-x)Alx(OH)2[SO4]x/2·nH2O		Zn4Si2O7(OH)2·H2O		crystalline Znx+yCa2-xAl2-ySiO7
[truncated: 2,793 more rows]
[truncated: 16 more columns]

[truncated: 1 more sheets: XRD data]
